# Supplementary material for: The transcriptional correlates of divergent electric organ discharges in Paramormyrops electric fish
Source: BMC Evol Biol. 2020 Jan 9;20:6. doi: 10.1186/s12862-019-1572-3 (PMC6953315; doi:10.1186/s12862-019-1572-3)
Supplement: Supplementary file 3 — Additional file 3. Enriched GO terms per comparison, ontology and OTU in the DEG from the 10 pairwise comparisons. Also listed are the DEG annotated to each GO term. The pvalue is in the column weight01. [file 12862_2019_1572_MOESM3_ESM.xlsx]

## Sheet: PKINGN_vs_PKINGP
Ontology	Enriched_OTU	GO.ID	GO_term	Annotated	Significant	Expected	weight01	Genes_annotated_to_the_GOterm
BP	PKINGN	GO:0030240	skeletal muscle thin filament assembly	34	4	0.36	0.00044	111843806,111852410,111855238,111857750
BP	PKINGN	GO:0030241	skeletal muscle myosin thick filament assembly	36	4	0.38	0.00055	111843806,111852410,111855238,111857750
BP	PKINGN	GO:0044332	Wnt signaling pathway involved in dorsal/ventral axis specification	10	2	0.11	0.00476	111844354,111849458
BP	PKINGN	GO:0046889	positive regulation of lipid biosynthetic process	10	2	0.11	0.00476	111844786,111845656
BP	PKINGN	GO:0060047	heart contraction	141	6	1.5	0.00483	111840742,111842269,111843806,111852016,111855103,111855970
BP	PKINGN	GO:0006936	muscle contraction	80	6	0.85	0.00567	111840742,111842269,111842587,111851888,111854190,111857697
BP	PKINGN	GO:0006937	regulation of muscle contraction	25	3	0.27	0.00570	111840742,111842269,111851888
BP	PKINGN	GO:1901385	regulation of voltage-gated calcium channel activity	11	2	0.12	0.00577	111842587,111854190
BP	PKINGN	GO:1903036	positive regulation of response to wounding	11	2	0.12	0.00577	111834182,111845280
BP	PKINGN	GO:0071805	potassium ion transmembrane transport	68	4	0.72	0.00585	111838181,111849923,111854305,111855616
BP	PKINGN	GO:0045214	sarcomere organization	68	4	0.72	0.00585	111840742,111843806,111855238,111857750
BP	PKINGN	GO:0002285	lymphocyte activation involved in immune response	12	2	0.13	0.00688	111844393,111861164
BP	PKINGN	GO:0036065	fucosylation	12	2	0.13	0.00688	111849156,111849225
BP	PKINGN	GO:0007528	neuromuscular junction development	38	3	0.4	0.00752	111842587,111843941,111854190
BP	PKINGN	GO:0042632	cholesterol homeostasis	13	2	0.14	0.00807	111844786,111856344
BP	PKINGN	GO:0032368	regulation of lipid transport	13	2	0.14	0.00807	111844786,111860146
BP	PKINGN	GO:0019320	hexose catabolic process	13	2	0.14	0.00807	111841059,111841060
BP	PKINGN	GO:0055003	cardiac myofibril assembly	41	3	0.44	0.00928	111843806,111855238,111857750
BP	PKINGN	GO:0005978	glycogen biosynthetic process	14	2	0.15	0.00936	111841059,111841060
BP	PKINGN	GO:0048769	sarcomerogenesis	14	2	0.15	0.00936	111843806,111852410
BP	PKINGN	GO:0001676	long-chain fatty acid metabolic process	14	2	0.15	0.00936	111845825,111846232
BP	PKINGN	GO:1903510	mucopolysaccharide metabolic process	16	2	0.17	0.01217	111841398,111841399
BP	PKINGN	GO:0006956	complement activation	17	2	0.18	0.01369	111851443,111860092
BP	PKINGN	GO:0006690	icosanoid metabolic process	19	2	0.2	0.01698	111845825,111846232
BP	PKINGN	GO:0051896	regulation of protein kinase B signaling	19	2	0.2	0.01698	111855255,111855292
BP	PKINGP	GO:0070085	glycosylation	168	3	1.59	0.0018	111844957,111846635,111846766
BP	PKINGP	GO:0048608	reproductive structure development	10	2	0.09	0.0038	111839174,111840084
BP	PKINGP	GO:2000272	negative regulation of receptor activity	10	2	0.09	0.0038	111838015,111849820
BP	PKINGP	GO:0015718	monocarboxylic acid transport	34	3	0.32	0.0040	111838848,111858033,111859786
BP	PKINGP	GO:0051926	negative regulation of calcium ion transport	11	2	0.1	0.0046	111838015,111842884
BP	PKINGP	GO:0019058	viral life cycle	22	3	0.21	0.0054	111842884,111845369,111857678
BP	PKINGP	GO:0042738	exogenous drug catabolic process	13	2	0.12	0.0065	111834860,111834862
BP	PKINGP	GO:0006082	organic acid metabolic process	480	6	4.54	0.0065	111834860,111834862,111836286,111844930,111845537,111851447
BP	PKINGP	GO:0060538	skeletal muscle organ development	133	4	1.26	0.0074	111842884,111844700,111857660,111857925
BP	PKINGP	GO:0018958	phenol-containing compound metabolic process	14	2	0.13	0.0075	111842599,111851447
BP	PKINGP	GO:0005975	carbohydrate metabolic process	242	6	2.29	0.0081	111833641,111836286,111838707,111842884,111846635,111846766
BP	PKINGP	GO:0007548	sex differentiation	11	2	0.1	0.0094	111839174,111840084
BP	PKINGP	GO:0044703	multi-organism reproductive process	93	2	0.88	0.0094	111849820,111857678
BP	PKINGP	GO:0007160	cell-matrix adhesion	50	3	0.47	0.0117	111836312,111853010,111853027
BP	PKINGP	GO:0048665	neuron fate specification	19	2	0.18	0.0136	111842701,111858406
BP	PKINGP	GO:0006805	xenobiotic metabolic process	20	2	0.19	0.0151	111834860,111834862
BP	PKINGP	GO:1901617	organic hydroxy compound biosynthetic process	58	3	0.55	0.0174	111839174,111842599,111851447
BP	PKINGP	GO:0006955	immune response	259	7	2.45	0.0177	111837240,111838144,111840037,111844462,111849864,111850333,111860223
BP	PKINGP	GO:0090559	regulation of membrane permeability	12	2	0.11	0.0187	111833835,111839152
BP	PKINGP	GO:1900076	regulation of cellular response to insulin stimulus	15	2	0.14	0.0187	111833469,111842884
BP	PKINGP	GO:0006112	energy reserve metabolic process	26	2	0.25	0.0187	111842884,111851527
CC	PKINGN	GO:0030018	Z disc	68	6	0.8	0.00014	111840742,111852410,111855103,111855238,111855970,111857750
CC	PKINGN	GO:0005576	extracellular region	656	15	7.72	0.00570	111834182,111836006,111838087,111838657,111842225,111844786,111845689,111847618,111848005,111852291,111854989,111860092,111860146,111860736,111861164
CC	PKINGN	GO:0005882	intermediate filament	61	4	0.72	0.00573	111834061,111835241,111840482,111840742
CC	PKINGN	GO:0031430	M band	32	3	0.38	0.00618	111843806,111855238,111857750
CC	PKINGN	GO:0016021	integral component of membrane	4069	63	47.9	0.00707	111833033,111833053,111833176,111834389,111834456,111834856,111835129,111835345,111837499,111838087,111838181,111838592,111839204,111839748,111839789,111841043,111841057,111841099,111841100,111841487,111842587,111842710,111843528,111843989,111844277,111844365,111844367,111845650,111846058,111846114,111846221,111846994,111848005,111848288,111848469,111849152,111849156,111849225,111849237,111849848…
CC	PKINGN	GO:0005865	striated muscle thin filament	56	5	0.66	0.00769	111842269,111851888,111855238,111857697,111857750
CC	PKINGN	GO:0042470	melanosome	17	2	0.2	0.01667	111834327,111852410
CC	PKINGP	GO:0005794	Golgi apparatus	600	10	5.79	0.0051	111836430,111838707,111840084,111842884,111844957,111846635,111846766,111848484,111851527,111855927
CC	PKINGP	GO:0032587	ruffle membrane	14	2	0.14	0.0078	111836903,111842884
CC	PKINGP	GO:0099081	supramolecular polymer	383	3	3.7	0.0098	111843685,111854299,111857875
CC	PKINGP	GO:0031982	vesicle	529	8	5.11	0.0112	111840084,111842599,111846635,111846766,111848484,111849820,111853425,111856934
CC	PKINGP	GO:0005604	basement membrane	17	2	0.16	0.0114	111853425,111857875
MF	PKINGN	GO:0008307	structural constituent of muscle	29	3	0.32	0.0039	111840482,111855238,111857750
MF	PKINGN	GO:0004497	monooxygenase activity	66	5	0.73	0.0050	111834799,111834856,111845825,111846232,111857398
MF	PKINGN	GO:0016846	carbon-sulfur lyase activity	10	2	0.11	0.0051	111845825,111846232
MF	PKINGN	GO:0034483	heparan sulfate sulfotransferase activity	10	2	0.11	0.0051	111848469,111855601
MF	PKINGN	GO:0016936	galactoside binding	10	2	0.11	0.0051	111840514,111845280
MF	PKINGN	GO:0016868	intramolecular transferase activity, phosphotransferases	12	2	0.13	0.0074	111841059,111841060
MF	PKINGN	GO:0004089	carbonate dehydratase activity	12	2	0.13	0.0074	111838699,111843528
MF	PKINGN	GO:0048306	calcium-dependent protein binding	13	2	0.14	0.0087	111842269,111851888
MF	PKINGN	GO:0005227	calcium activated cation channel activity	15	2	0.17	0.0116	111849923,111855616
MF	PKINGN	GO:0005267	potassium channel activity	61	3	0.67	0.0164	111849923,111854305,111855616
MF	PKINGP	GO:0033764	steroid dehydrogenase activity, acting on the CH-OH group of donors, NAD or NADP as acceptor	12	2	0.11	0.0056	111839174,111856008
MF	PKINGP	GO:0008188	neuropeptide receptor activity	13	2	0.12	0.0066	111832731,111848612
MF	PKINGP	GO:0005179	hormone activity	41	3	0.39	0.0070	111835323,111839915,111854211
MF	PKINGP	GO:0005496	steroid binding	42	3	0.4	0.0076	111836433,111844548,111855192
MF	PKINGP	GO:0005509	calcium ion binding	496	11	4.75	0.0080	111833469,111836038,111836312,111840084,111841953,111844041,111846438,111853010,111853027,111853425,111857669
MF	PKINGP	GO:0008395	steroid hydroxylase activity	16	2	0.15	0.0100	111834860,111834862
MF	PKINGP	GO:0016712	oxidoreductase activity, acting on paired donors, with incorporation or reduction of molecular oxygen, reduced flavin or flavoprotein as one donor, and incorporation of one atom of oxygen	17	2	0.16	0.0113	111834860,111834862

## Sheet: PKINGN_vs_PMAG1
Ontology	Enriched_OTU	GO.ID	GO_term	Annotated	Significant	Expected	weight01	Genes_annotated_to_the_GOterm
BP	PKINGN	GO:0001755	neural crest cell migration	101	12	3.52	0.00020	111835747,111837376,111838363,111839740,111839860,111840837,111841684,111845729,111847461,111858343,111858725,111859330
BP	PKINGN	GO:0048812	neuron projection morphogenesis	381	34	13.28	0.00034	111833720,111834117,111834464,111835252,111835489,111837694,111838179,111838363,111839860,111840402,111840745,111841844,111842389,111844929,111845729,111846126,111846165,111847351,111847979,111849200,111850193,111852892,111853457,111854017,111854436,111855904,111856257,111856663,111857344,111857762,111857834,111858343,111858725,111860863
BP	PKINGN	GO:0016064	immunoglobulin mediated immune response	11	4	0.38	0.00040	111837245,111842004,111842377,111844393
BP	PKINGN	GO:0048936	peripheral nervous system neuron axonogenesis	11	4	0.38	0.00040	111833720,111841844,111849200,111857344
BP	PKINGN	GO:0031101	fin regeneration	94	11	3.28	0.00041	111833720,111835929,111837376,111837694,111838745,111841844,111845734,111848653,111855986,111857344,111857762
BP	PKINGN	GO:0060998	regulation of dendritic spine development	12	4	0.42	0.00058	111842389,111846126,111846165,111855904
BP	PKINGN	GO:0051968	positive regulation of synaptic transmission, glutamatergic	12	4	0.42	0.00058	111837760,111842389,111846126,111846165
BP	PKINGN	GO:2000311	regulation of AMPA receptor activity	12	4	0.42	0.00058	111837760,111842389,111846126,111846165
BP	PKINGN	GO:0106027	neuron projection organization	12	4	0.42	0.00058	111842389,111846126,111846165,111855904
BP	PKINGN	GO:0051251	positive regulation of lymphocyte activation	17	4	0.59	0.00077	111837245,111838745,111842004,111842377
BP	PKINGN	GO:0019827	stem cell population maintenance	13	4	0.45	0.00081	111833720,111841844,111849200,111857344
BP	PKINGN	GO:0003094	glomerular filtration	23	5	0.8	0.00101	111833568,111835959,111845029,111846769,111860030
BP	PKINGN	GO:1905114	cell surface receptor signaling pathway involved in cell-cell signaling	231	15	8.05	0.00129	111835959,111837376,111837694,111840837,111841354,111841407,111842389,111843463,111846126,111846165,111849374,111849439,111849458,111849857,111855542
BP	PKINGN	GO:0008037	cell recognition	40	6	1.39	0.00131	111837245,111842004,111842377,111847979,111858343,111858725
BP	PKINGN	GO:0048679	regulation of axon regeneration	15	4	0.52	0.00146	111834182,111847351,111854526,111858725
BP	PKINGN	GO:0021654	rhombomere boundary formation	16	4	0.56	0.00190	111833720,111841844,111849200,111857344
BP	PKINGN	GO:0042113	B cell activation	18	4	0.63	0.00302	111837245,111842004,111842377,111844393
BP	PKINGN	GO:0048589	developmental growth	369	30	12.86	0.00331	111833720,111835722,111835929,111837376,111837455,111837694,111838363,111838745,111839860,111841150,111841844,111842389,111845729,111845734,111846126,111846165,111847351,111848653,111850193,111852657,111852892,111853278,111854526,111855535,111855986,111857344,111857762,111858725,111859128,111860624
BP	PKINGN	GO:0050769	positive regulation of neurogenesis	91	9	3.17	0.00364	111833083,111834182,111837376,111838745,111841150,111842389,111846126,111846165,111858725
BP	PKINGN	GO:0001946	lymphangiogenesis	44	6	1.53	0.00398	111833720,111841844,111854017,111856663,111857344,111858858
BP	PKINGN	GO:0048854	brain morphogenesis	31	5	1.08	0.00404	111842389,111846126,111846165,111852517,111857762
BP	PKINGN	GO:1900006	positive regulation of dendrite development	10	3	0.35	0.00420	111842389,111846126,111846165
BP	PKINGN	GO:0032088	negative regulation of NF-kappaB transcription factor activity	10	3	0.35	0.00420	111837189,111840042,111854530
BP	PKINGN	GO:0021854	hypothalamus development	10	3	0.35	0.00420	111835747,111837376,111844929
BP	PKINGN	GO:0060291	long-term synaptic potentiation	11	3	0.38	0.00563	111842389,111846126,111846165
BP	PKINGN	GO:0001525	angiogenesis	289	21	10.07	0.00628	111832807,111833083,111833568,111834001,111835929,111837322,111840621,111841354,111846944,111848301,111849439,111850493,111851498,111855852,111856299,111856663,111858343,111858354,111858825,111859155,111860838
BP	PKINGN	GO:0022603	regulation of anatomical structure morphogenesis	367	26	12.79	0.00628	111833083,111835747,111835929,111835959,111838363,111839860,111840621,111841296,111841354,111845729,111847351,111848301,111849439,111849458,111849857,111851498,111852892,111855542,111855901,111855904,111856317,111858458,111858725,111858825,111859330,111860326
BP	PKINGN	GO:0050793	regulation of developmental process	732	49	25.51	0.00634	111833083,111833720,111834182,111835747,111835929,111835959,111836777,111837322,111837376,111838363,111838521,111838745,111839860,111840259,111840621,111841150,111841296,111841354,111841844,111842389,111842880,111845729,111846126,111846165,111847351,111848294,111848301,111849200,111849439,111849458,111849857,111851498,111852657,111852892,111854436,111854526,111855263,111855542,111855901,111855904…
BP	PKINGN	GO:0007187	G-protein coupled receptor signaling pathway, coupled to cyclic nucleotide second messenger	73	6	2.54	0.00689	111832687,111840621,111848301,111853896,111857489,111859145
BP	PKINGN	GO:0002244	hematopoietic progenitor cell differentiation	121	9	4.22	0.00903	111833720,111835929,111841844,111843207,111844393,111849200,111857344,111859128,111860582
BP	PKINGN	GO:0048706	embryonic skeletal system development	184	12	6.41	0.00909	111835252,111835747,111835959,111838745,111840259,111840837,111858354,111859128,111859330,111859345,111859644,111860624
BP	PKINGN	GO:0006939	smooth muscle contraction	13	3	0.45	0.00927	111835959,111855542,111857489
BP	PKINGN	GO:0035329	hippo signaling	13	3	0.45	0.00927	111849439,111857413,111860838
BP	PKINGN	GO:0045087	innate immune response	79	9	2.75	0.00981	111837189,111837245,111838090,111840042,111842004,111842377,111854530,111857771,111860508
BP	PKINGN	GO:0032835	glomerulus development	50	5	1.74	0.01144	111833568,111835959,111845029,111846769,111860030
BP	PKINGN	GO:0006911	phagocytosis, engulfment	14	3	0.49	0.01149	111837245,111842004,111842377
BP	PKINGN	GO:0061386	closure of optic fissure	14	3	0.49	0.01149	111839740,111841684,111849857
BP	PKINGN	GO:0070588	calcium ion transmembrane transport	89	9	3.1	0.01164	111835211,111835538,111837760,111840013,111841201,111841417,111843989,111850493,111860475
BP	PKINGN	GO:0071805	potassium ion transmembrane transport	64	7	2.23	0.01199	111836700,111838181,111840119,111840706,111849031,111849923,111858271
BP	PKINGN	GO:0048919	posterior lateral line neuromast development	27	4	0.94	0.01353	111837376,111840837,111841354,111855546
BP	PKINGN	GO:0030198	extracellular matrix organization	103	12	3.59	0.01375	111833568,111835252,111835959,111840458,111843899,111847099,111848653,111851498,111855986,111857360,111857813,111859345
BP	PKINGN	GO:0048813	dendrite morphogenesis	27	5	0.94	0.01386	111842389,111846126,111846165,111852892,111855904
BP	PKINGN	GO:0050853	B cell receptor signaling pathway	15	3	0.52	0.01400	111837245,111842004,111842377
BP	PKINGN	GO:1903510	mucopolysaccharide metabolic process	15	3	0.52	0.01400	111838718,111841398,111841399
BP	PKINGN	GO:0072576	liver morphogenesis	15	3	0.52	0.01400	111835959,111844929,111849857
BP	PKINGN	GO:0007416	synapse assembly	38	5	1.32	0.01528	111842389,111846126,111846165,111858286,111858725
BP	PKINGN	GO:1901342	regulation of vasculature development	87	7	3.03	0.01641	111833083,111835929,111840621,111848301,111851498,111855263,111858825
BP	PKINGN	GO:0099504	synaptic vesicle cycle	63	3	2.2	0.01663	111836137,111850979,111855303
BP	PKINGN	GO:0060078	regulation of postsynaptic membrane potential	16	3	0.56	0.01679	111842389,111846126,111846165
BP	PKINGN	GO:0007411	axon guidance	201	13	7.01	0.01842	111835252,111838363,111839860,111840402,111840745,111844929,111845729,111847979,111850193,111856663,111857762,111858343,111858725
BP	PKINGN	GO:0001501	skeletal system development	340	26	11.85	0.01847	111835252,111835476,111835722,111835747,111835959,111836777,111837455,111838745,111840259,111840837,111843899,111848294,111848653,111849374,111850193,111851514,111853278,111854526,111855535,111855986,111858354,111859128,111859330,111859345,111859644,111860624
BP	PKINGN	GO:0072583	clathrin-dependent endocytosis	32	4	1.12	0.01982	111840993,111841511,111847375,111855303
BP	PMAG1	GO:0097164	ammonium ion metabolic process	47	7	1.49	0.00065	111833379,111834419,111835778,111837332,111842888,111851823,111860885
BP	PMAG1	GO:0071222	cellular response to lipopolysaccharide	17	4	0.54	0.00172	111833450,111838321,111844462,111860718
BP	PMAG1	GO:0006094	gluconeogenesis	19	4	0.6	0.00266	111845136,111848550,111853412,111853812
BP	PMAG1	GO:0048608	reproductive structure development	10	3	0.32	0.00323	111839174,111841272,111844167
BP	PMAG1	GO:0042989	sequestering of actin monomers	10	3	0.32	0.00323	111843127,111848913,111855488
BP	PMAG1	GO:0006577	amino-acid betaine metabolic process	10	3	0.32	0.00323	111833379,111849814,111860885
BP	PMAG1	GO:0042221	response to chemical	1034	42	32.85	0.00369	111832985,111833450,111834862,111835096,111837091,111838321,111839639,111841272,111842890,111842909,111844462,111844546,111845087,111847497,111847709,111848015,111848260,111848543,111849820,111850474,111850871,111851175,111851429,111851710,111851986,111852707,111852918,111853153,111854031,111854211,111854743,111854771,111854986,111854987,111856001,111856853,111858178,111858199,111858605,111859765…
BP	PMAG1	GO:0031936	negative regulation of chromatin silencing	11	3	0.35	0.00434	111837490,111841909,111857473
BP	PMAG1	GO:0006954	inflammatory response	96	8	3.05	0.00481	111835096,111841058,111846509,111848015,111851986,111857148,111858895,111860718
BP	PMAG1	GO:0006508	proteolysis	785	27	24.94	0.00533	111833101,111833727,111833922,111833941,111834328,111835568,111835679,111836275,111837578,111838114,111841058,111842242,111843988,111845482,111847315,111849847,111851189,111851811,111851900,111854925,111855651,111855790,111857532,111858067,111858275,111860470,111860877
BP	PMAG1	GO:0019637	organophosphate metabolic process	494	20	15.69	0.00558	111834498,111834720,111836844,111837332,111838060,111838369,111838846,111839332,111840576,111840896,111844861,111845136,111845574,111848550,111850441,111851161,111851823,111853476,111856258,111858613
BP	PMAG1	GO:0045445	myoblast differentiation	18	3	0.57	0.00577	111848260,111853691,111859553
BP	PMAG1	GO:0042398	cellular modified amino acid biosynthetic process	24	4	0.76	0.00644	111833379,111838706,111844938,111850441
BP	PMAG1	GO:0050868	negative regulation of T cell activation	13	3	0.41	0.00718	111838321,111844462,111848260
BP	PMAG1	GO:0042744	hydrogen peroxide catabolic process	14	3	0.44	0.00892	111847497,111849282,111849291
BP	PMAG1	GO:0046688	response to copper ion	15	3	0.48	0.01090	111842890,111848543,111856853
BP	PMAG1	GO:0045910	negative regulation of DNA recombination	15	3	0.48	0.01090	111837490,111841909,111857473
BP	PMAG1	GO:0031629	synaptic vesicle fusion to presynaptic active zone membrane	16	3	0.51	0.01310	111841522,111852021,111861072
BP	PMAG1	GO:0006595	polyamine metabolic process	16	3	0.51	0.01310	111834419,111835778,111842888
BP	PMAG1	GO:0006796	phosphate-containing compound metabolic process	1572	49	49.94	0.01344	111833059,111834498,111834720,111836659,111836674,111836844,111837332,111838060,111838114,111838369,111838846,111839168,111839239,111839332,111839639,111839870,111840576,111840896,111841343,111842400,111842830,111844447,111844861,111844884,111845087,111845136,111845574,111848550,111848895,111849846,111850200,111850441,111851161,111851339,111851429,111851823,111852438,111852464,111852604,111852946…
BP	PMAG1	GO:0060047	heart contraction	140	10	4.45	0.01660	111837476,111845255,111845353,111846241,111847443,111850008,111850207,111850378,111851664,111851922
BP	PMAG1	GO:0000278	mitotic cell cycle	304	9	9.66	0.01688	111834740,111837614,111842970,111845482,111848059,111850126,111850200,111852946,111853965
BP	PMAG1	GO:0035914	skeletal muscle cell differentiation	18	3	0.57	0.01822	111852946,111853691,111859553
BP	PMAG1	GO:0046903	secretion	188	9	5.97	0.01891	111838000,111839332,111841522,111844974,111845574,111849820,111852021,111860156,111861072
CC	PKINGN	GO:0030027	lamellipodium	28	6	0.99	0.00037	111834464,111838179,111839740,111841684,111854436,111857490
CC	PKINGN	GO:0005578	proteinaceous extracellular matrix	25	5	0.88	0.00161	111843899,111847099,111848653,111855986,111858354
CC	PKINGN	GO:0016020	membrane	5140	242	181.94	0.00180	111832687,111832723,111832859,111833020,111833033,111833051,111833255,111833720,111833917,111833952,111833968,111834001,111834043,111834045,111834117,111834348,111834456,111834464,111834514,111834796,111834799,111834856,111834941,111835129,111835211,111835476,111835489,111835538,111835763,111835882,111835959,111836137,111836252,111836356,111836483,111836700,111837040,111837165,111837245,111837343…
CC	PKINGN	GO:0005887	integral component of plasma membrane	590	38	20.88	0.00199	111832687,111833255,111835538,111837760,111838363,111839117,111839860,111840119,111840621,111840745,111841201,111842389,111843979,111845729,111845734,111846126,111846165,111846944,111847016,111847328,111847351,111848301,111849794,111850493,111850979,111851443,111852228,111853896,111854688,111855310,111856263,111856338,111857489,111858271,111858459,111859457,111859508,111860396
CC	PKINGN	GO:0008328	ionotropic glutamate receptor complex	31	5	1.1	0.00318	111837760,111842389,111846126,111846165,111860396
CC	PKINGN	GO:0005581	collagen trimer	61	7	2.16	0.00557	111835252,111843899,111847099,111848653,111854526,111855986,111857360
CC	PKINGN	GO:0042383	sarcolemma	36	5	1.27	0.00828	111833255,111835211,111840482,111841417,111859508
CC	PKINGN	GO:0034705	potassium channel complex	24	3	0.85	0.01163	111833255,111840119,111859508
CC	PKINGN	GO:0044420	extracellular matrix component	26	4	0.92	0.01248	111843899,111847099,111848653,111855986
CC	PKINGN	GO:0043197	dendritic spine	28	4	0.99	0.01617	111842389,111846126,111846165,111854436
CC	PMAG1	GO:0000786	nucleosome	31	5	1.06	0.0036	111837490,111841909,111846422,111855740,111857473
CC	PMAG1	GO:0002178	palmitoyltransferase complex	10	3	0.34	0.0039	111841415,111842140,111848480
CC	PMAG1	GO:0030016	myofibril	121	12	4.12	0.0064	111837476,111843127,111843623,111843685,111846153,111850797,111851664,111851922,111853691,111855488,111858084,111859553
CC	PMAG1	GO:0016021	integral component of membrane	3942	153	134.17	0.0077	111832697,111832762,111832985,111833099,111833101,111833157,111833171,111833450,111833481,111833575,111833907,111834261,111834498,111834657,111834806,111834862,111835096,111835217,111835283,111835568,111835736,111835992,111836275,111836485,111836505,111836994,111837240,111837332,111837420,111837578,111837628,111837771,111837774,111837791,111837862,111837964,111838053,111838224,111838321,111839082…
CC	PMAG1	GO:0031982	vesicle	522	16	17.77	0.0162	111837758,111841522,111844724,111844865,111844974,111846903,111849820,111851823,111856934,111857000,111857532,111857824,111859140,111859700,111860156,111861072
MF	PKINGN	GO:0005509	calcium ion binding	485	33	16.42	0.00011	111832723,111833720,111835489,111835959,111836993,111837455,111840554,111841150,111841417,111841844,111842843,111845872,111846094,111847609,111848005,111849200,111849374,111849848,111850062,111850810,111851498,111853254,111854238,111855263,111855303,111855535,111855703,111856377,111856797,111857344,111857813,111859109,111860326
MF	PKINGN	GO:0004867	serine-type endopeptidase inhibitor activity	36	7	1.22	0.00017	111833083,111838718,111841398,111841399,111850193,111856257,111857834
MF	PKINGN	GO:0005201	extracellular matrix structural constituent	54	8	1.83	0.00043	111835252,111843899,111844627,111847099,111848653,111855986,111857360,111860326
MF	PKINGN	GO:0035255	ionotropic glutamate receptor binding	13	4	0.44	0.00073	111842389,111846126,111846165,111860396
MF	PKINGN	GO:0005267	potassium channel activity	56	8	1.9	0.00167	111833255,111836700,111840119,111840706,111849031,111849923,111858271,111859508
MF	PKINGN	GO:0005262	calcium channel activity	70	7	2.37	0.00188	111835538,111837760,111840013,111841201,111841417,111843989,111850493
MF	PKINGN	GO:0003779	actin binding	363	26	12.29	0.00259	111833552,111833568,111836356,111839740,111840191,111840482,111841511,111841684,111842843,111844361,111845029,111846769,111849300,111849949,111850239,111854238,111855333,111856317,111856340,111857398,111857813,111857934,111858366,111859970,111860030,111860813
MF	PKINGN	GO:0030551	cyclic nucleotide binding	15	3	0.51	0.00334	111836700,111838490,111853690
MF	PKINGN	GO:0002039	p53 binding	11	3	0.37	0.00519	111844382,111849161,111850457
MF	PKINGN	GO:0070679	inositol 1,4,5 trisphosphate binding	11	3	0.37	0.00519	111835538,111840813,111850493
MF	PKINGN	GO:0030594	neurotransmitter receptor activity	42	4	1.42	0.00654	111847328,111848932,111853896,111857489
MF	PKINGN	GO:0032561	guanyl ribonucleotide binding	412	11	13.95	0.00671	111834184,111834445,111838490,111844662,111846993,111848744,111853690,111853830,111855901,111857337,111859528
MF	PKINGN	GO:0042800	histone methyltransferase activity (H3-K4 specific)	12	3	0.41	0.00675	111845839,111856666,111860624
MF	PKINGN	GO:0003774	motor activity	102	9	3.45	0.00765	111833568,111845029,111846769,111849300,111851906,111856317,111858366,111860030,111860813
MF	PKINGN	GO:0030159	receptor signaling complex scaffold activity	14	3	0.47	0.01062	111842389,111846126,111846165
MF	PKINGN	GO:0038023	signaling receptor activity	566	37	19.16	0.01140	111833255,111833720,111833952,111834001,111835882,111836483,111837437,111839117,111840621,111840745,111840837,111841407,111841417,111841844,111842607,111843008,111843979,111844401,111845734,111846944,111847328,111847351,111848301,111848932,111849200,111849374,111849794,111852037,111852228,111853643,111853896,111856263,111857344,111857489,111858343,111859145,111859508
MF	PKINGN	GO:0042813	Wnt-activated receptor activity	16	3	0.54	0.01554	111840837,111841407,111849374
MF	PKINGN	GO:0004435	phosphatidylinositol phospholipase C activity	16	3	0.54	0.01554	111835929,111840813,111859109
MF	PMAG1	GO:0042562	hormone binding	19	5	0.61	0.00026	111837862,111845995,111849820,111851429,111859806
MF	PMAG1	GO:0050308	sugar-phosphatase activity	11	4	0.35	0.00028	111840576,111845136,111848550,111858613
MF	PMAG1	GO:0031492	nucleosomal DNA binding	12	4	0.38	0.00042	111837490,111841909,111844828,111857473
MF	PMAG1	GO:0004601	peroxidase activity	34	6	1.09	0.00054	111835096,111839869,111847497,111849282,111849291,111849778
MF	PMAG1	GO:0003690	double-stranded DNA binding	306	11	9.78	0.00072	111837091,111837320,111837490,111840014,111841058,111841909,111842830,111851986,111854743,111857473,111857733
MF	PMAG1	GO:0005184	neuropeptide hormone activity	10	3	0.32	0.00329	111835323,111845087,111854211
MF	PMAG1	GO:0005506	iron ion binding	100	9	3.2	0.00466	111833099,111834862,111835893,111839082,111842033,111849282,111849291,111853609,111860885
MF	PMAG1	GO:0043177	organic acid binding	81	5	2.59	0.00584	111844548,111849282,111849291,111855192,111857870
MF	PMAG1	GO:0019706	protein-cysteine S-palmitoyltransferase activity	38	5	1.21	0.00685	111842140,111848480,111850328,111850973,111859783
MF	PMAG1	GO:0099094	ligand-gated cation channel activity	53	6	1.69	0.00757	111835283,111840475,111847519,111855332,111856001,111858199
MF	PMAG1	GO:0003924	GTPase activity	326	19	10.42	0.00868	111833079,111835565,111835805,111840002,111844724,111844865,111844890,111846366,111850126,111851087,111852707,111853772,111853965,111856757,111856934,111857234,111859130,111859724,111860156
MF	PMAG1	GO:0003785	actin monomer binding	14	3	0.45	0.00907	111843127,111848913,111855488
MF	PMAG1	GO:0005525	GTP binding	408	22	13.04	0.01181	111833079,111835565,111835657,111835805,111840002,111843209,111844724,111844865,111844890,111846366,111850126,111851087,111852707,111853772,111853965,111856757,111856934,111857234,111857947,111859130,111859724,111860156
MF	PMAG1	GO:0005509	calcium ion binding	485	25	15.5	0.01286	111832985,111833450,111833727,111834328,111835096,111837476,111838673,111839008,111839332,111840927,111841508,111842322,111842721,111843940,111844974,111845574,111848242,111850460,111850760,111852675,111853010,111853027,111855790,111858003,111858084
MF	PMAG1	GO:0005272	sodium channel activity	16	3	0.51	0.01331	111835283,111840475,111856001
MF	PMAG1	GO:0005507	copper ion binding	31	4	0.99	0.01635	111840927,111853153,111856535,111856853
MF	PMAG1	GO:0004497	monooxygenase activity	67	6	2.14	0.01810	111833099,111834862,111835893,111839082,111853609,111860772
MF	PMAG1	GO:0008236	serine-type peptidase activity	85	8	2.72	0.01816	111833727,111834328,111836275,111847315,111854925,111855790,111857532,111858067
MF	PMAG1	GO:0099106	ion channel regulator activity	18	3	0.58	0.01851	111846241,111851175,111857234

## Sheet: PKINGN_vs_PMAG2
Ontology	Enriched_OTU	GO.ID	GO_term	Annotated	Significant	Expected	weight01	Genes_annotated_to_the_GOterm
BP	PKINGN	GO:0016064	immunoglobulin mediated immune response	11	4	0.29	0.00013	111837245,111842004,111842377,111844393
BP	PKINGN	GO:0051968	positive regulation of synaptic transmission, glutamatergic	12	4	0.31	0.00019	111837760,111842389,111846126,111846165
BP	PKINGN	GO:2000311	regulation of AMPA receptor activity	12	4	0.31	0.00019	111837760,111842389,111846126,111846165
BP	PKINGN	GO:0060998	regulation of dendritic spine development	12	4	0.31	0.00019	111842389,111846126,111846165,111855904
BP	PKINGN	GO:0106027	neuron projection organization	12	4	0.31	0.00019	111842389,111846126,111846165,111855904
BP	PKINGN	GO:0008037	cell recognition	39	6	1.02	0.00033	111837245,111842004,111842377,111847979,111858343,111858725
BP	PKINGN	GO:0035907	dorsal aorta development	14	4	0.37	0.00037	111833720,111840592,111849200,111857344
BP	PKINGN	GO:1905114	cell surface receptor signaling pathway involved in cell-cell signaling	230	13	6.02	0.00055	111835959,111837694,111839205,111840837,111841354,111841407,111842389,111843463,111846126,111846165,111849458,111855542,111859471
BP	PKINGN	GO:0042113	B cell activation	18	4	0.47	0.00106	111837245,111842004,111842377,111844393
BP	PKINGN	GO:1900006	positive regulation of dendrite development	10	3	0.26	0.00186	111842389,111846126,111846165
BP	PKINGN	GO:0007528	neuromuscular junction development	35	5	0.92	0.00203	111842389,111842587,111846126,111846165,111858725
BP	PKINGN	GO:0060291	long-term synaptic potentiation	11	3	0.29	0.00251	111842389,111846126,111846165
BP	PKINGN	GO:0048936	peripheral nervous system neuron axonogenesis	11	3	0.29	0.00251	111833720,111849200,111857344
BP	PKINGN	GO:0050793	regulation of developmental process	737	42	19.29	0.00272	111833368,111833720,111835929,111835959,111836777,111838521,111838900,111840259,111840592,111840621,111841150,111841354,111842389,111842446,111842880,111845280,111845729,111846126,111846165,111846962,111848294,111848301,111848777,111849200,111849458,111851498,111854436,111854526,111855263,111855542,111855901,111855904,111856019,111856317,111857344,111857793,111858495,111858725,111859330,111860339…
BP	PKINGN	GO:0003094	glomerular filtration	23	4	0.6	0.00275	111833568,111835959,111846769,111860030
BP	PKINGN	GO:0007219	Notch signaling pathway	108	8	2.83	0.00329	111833720,111844438,111849200,111851498,111853133,111854017,111857344,111860339
BP	PKINGN	GO:0010107	potassium ion import	25	4	0.65	0.00378	111836649,111840706,111849031,111859420
BP	PKINGN	GO:0001841	neural tube formation	25	4	0.65	0.00378	111839108,111839740,111840745,111841684
BP	PKINGN	GO:0035675	neuromast hair cell development	13	3	0.34	0.00418	111840837,111856019,111859471
BP	PKINGN	GO:0019827	stem cell population maintenance	13	3	0.34	0.00418	111833720,111849200,111857344
BP	PKINGN	GO:0045087	innate immune response	79	7	2.07	0.00457	111837189,111837245,111842004,111842377,111848934,111854530,111860508
BP	PKINGN	GO:0048919	posterior lateral line neuromast development	27	4	0.71	0.00503	111840837,111841354,111856019,111859471
BP	PKINGN	GO:0001946	lymphangiogenesis	43	5	1.13	0.00508	111833720,111854017,111857344,111858858,111860339
BP	PKINGN	GO:0061386	closure of optic fissure	14	3	0.37	0.00522	111839740,111841684,111858239
BP	PKINGN	GO:0006911	phagocytosis, engulfment	14	3	0.37	0.00522	111837245,111842004,111842377
BP	PKINGN	GO:0048813	dendrite morphogenesis	27	5	0.71	0.00631	111838900,111842389,111846126,111846165,111855904
BP	PKINGN	GO:0048812	neuron projection morphogenesis	383	27	10.03	0.00634	111833720,111834464,111835041,111835489,111837694,111838900,111840402,111840745,111842389,111845729,111846126,111846165,111847979,111848777,111849200,111854017,111854436,111855904,111856019,111856257,111857344,111857793,111857834,111858343,111858495,111858725,111860674
BP	PKINGN	GO:0050853	B cell receptor signaling pathway	15	3	0.39	0.00640	111837245,111842004,111842377
BP	PKINGN	GO:0007416	synapse assembly	39	5	1.02	0.00648	111842389,111846126,111846165,111858286,111858725
BP	PKINGN	GO:0070588	calcium ion transmembrane transport	90	7	2.36	0.00691	111835538,111837760,111840013,111842587,111843989,111850493,111851269
BP	PKINGN	GO:0001525	angiogenesis	288	15	7.54	0.00758	111832807,111833568,111835929,111840514,111840621,111841354,111845280,111846944,111848301,111850493,111851498,111856299,111858343,111860838,111861062
BP	PKINGN	GO:0060078	regulation of postsynaptic membrane potential	16	3	0.42	0.00773	111842389,111846126,111846165
BP	PKINGN	GO:0021654	rhombomere boundary formation	16	3	0.42	0.00773	111833720,111849200,111857344
BP	PKINGN	GO:0051251	positive regulation of lymphocyte activation	17	3	0.45	0.00920	111837245,111842004,111842377
BP	PKINGN	GO:1901342	regulation of vasculature development	87	5	2.28	0.00951	111835929,111840621,111848301,111851498,111855263
BP	PKINGN	GO:0007160	cell-matrix adhesion	50	5	1.31	0.00964	111842097,111846944,111854687,111856377,111860813
BP	PKINGN	GO:0046903	secretion	188	4	4.92	0.00972	111836246,111845872,111854017,111860146
BP	PKINGN	GO:0014013	regulation of gliogenesis	18	3	0.47	0.01083	111838521,111841150,111856019
BP	PKINGN	GO:0032968	positive regulation of transcription elongation from RNA polymerase II promoter	18	3	0.47	0.01083	111849161,111850457,111855938
BP	PKINGN	GO:0061035	regulation of cartilage development	18	3	0.47	0.01083	111836777,111846962,111848294
BP	PKINGN	GO:0022603	regulation of anatomical structure morphogenesis	371	21	9.71	0.01167	111835929,111835959,111838900,111840621,111841354,111842446,111845729,111848301,111848777,111849458,111851498,111855542,111855901,111855904,111856019,111856317,111857793,111858495,111858725,111859330,111860674
BP	PKINGN	GO:0048589	developmental growth	372	21	9.74	0.01171	111833720,111835722,111835929,111837694,111841150,111842389,111845729,111845734,111846126,111846165,111848777,111854313,111854526,111855986,111856019,111857344,111857793,111858495,111858725,111860339,111860674
BP	PKINGN	GO:0050769	positive regulation of neurogenesis	93	9	2.43	0.01220	111841150,111842389,111845280,111846126,111846165,111856019,111857793,111858495,111858725
BP	PKINGN	GO:1990798	pancreas regeneration	19	3	0.5	0.01262	111833323,111834571,111860339
BP	PKINGN	GO:0030099	myeloid cell differentiation	166	9	4.35	0.01293	111835929,111839117,111839205,111840592,111844393,111849161,111849241,111850406,111850457
BP	PKINGN	GO:0031175	neuron projection development	480	35	12.57	0.01370	111833619,111833720,111834464,111835041,111835489,111837694,111838900,111840402,111840745,111842389,111845729,111846126,111846165,111846173,111847979,111848777,111849200,111849684,111852192,111854017,111854436,111854526,111855904,111856019,111856106,111856257,111857344,111857736,111857793,111857834,111858286,111858343,111858495,111858725,111860674
BP	PKINGN	GO:0007165	signal transduction	2623	104	68.67	0.01439	111833241,111833368,111833369,111833720,111835041,111835434,111835489,111835740,111835882,111835929,111835959,111836246,111836394,111836777,111837032,111837245,111837306,111837437,111837694,111837760,111837883,111837948,111838344,111838521,111838526,111838900,111839117,111839205,111839740,111840275,111840621,111840730,111840745,111840813,111840837,111841354,111841407,111841684,111842004,111842106…
BP	PKINGN	GO:0001568	blood vessel development	406	23	10.63	0.01531	111832807,111833568,111833720,111835929,111838521,111840514,111840592,111840621,111841354,111845280,111846944,111848301,111849200,111850493,111851498,111855986,111856299,111857344,111858343,111858641,111860072,111860838,111861062
BP	PKINGN	GO:0030036	actin cytoskeleton organization	462	19	12.09	0.01576	111835590,111836246,111838900,111839740,111841511,111841684,111845843,111849151,111850239,111850964,111855542,111855901,111856317,111857398,111857750,111857813,111858239,111860813,111860838
BP	PMAG2	GO:0051291	protein heterooligomerization	12	4	0.29	0.00014	111842489,111842492,111849282,111849291
BP	PMAG2	GO:0030261	chromosome condensation	22	5	0.53	0.00015	111837490,111840578,111841909,111844411,111857473
BP	PMAG2	GO:0006334	nucleosome assembly	35	6	0.85	0.00017	111837490,111840578,111841909,111844411,111855740,111857473
BP	PMAG2	GO:0042744	hydrogen peroxide catabolic process	14	4	0.34	0.00028	111842489,111842492,111849282,111849291
BP	PMAG2	GO:0007275	multicellular organism development	3270	73	79.4	0.00111	111832945,111833036,111833130,111833188,111833604,111833781,111836793,111836883,111836991,111837132,111837476,111837599,111837986,111838602,111838603,111838604,111839174,111839639,111839870,111840681,111840872,111842242,111842543,111842736,111842768,111842890,111842970,111843127,111843623,111843881,111843988,111844167,111844700,111844720,111845353,111845482,111846651,111848001,111848511,111849275…
BP	PMAG2	GO:0009607	response to biotic stimulus	169	15	4.1	0.00187	111835096,111836793,111836991,111838321,111844462,111846565,111849709,111851353,111852703,111852707,111855739,111856895,111857882,111859520,111860718
BP	PMAG2	GO:0033993	response to lipid	102	9	2.48	0.00238	111836793,111838321,111842601,111844462,111847111,111853912,111856001,111858596,111860718
BP	PMAG2	GO:0048246	macrophage chemotaxis	13	3	0.32	0.00338	111835096,111860877,111861200
BP	PMAG2	GO:0006801	superoxide metabolic process	15	3	0.36	0.00519	111849316,111853153,111861200
BP	PMAG2	GO:0097164	ammonium ion metabolic process	47	5	1.14	0.00544	111833379,111834419,111835778,111837332,111851823
BP	PMAG2	GO:0071222	cellular response to lipopolysaccharide	16	3	0.39	0.00628	111838321,111844462,111860718
BP	PMAG2	GO:0035914	skeletal muscle cell differentiation	17	3	0.41	0.00749	111852946,111853691,111859553
BP	PMAG2	GO:0010466	negative regulation of peptidase activity	37	3	0.9	0.00825	111835679,111843881,111860470
BP	PMAG2	GO:0009617	response to bacterium	98	11	2.38	0.00837	111835096,111836793,111836991,111838321,111844462,111846565,111852703,111852707,111855739,111856895,111860718
BP	PMAG2	GO:0000186	activation of MAPKK activity	18	3	0.44	0.00883	111844168,111854211,111861185
BP	PMAG2	GO:0006094	gluconeogenesis	18	3	0.44	0.00883	111848550,111853412,111853812
BP	PMAG2	GO:0007596	blood coagulation	36	4	0.87	0.01089	111833727,111843881,111855729,111855790
BP	PMAG2	GO:0042742	defense response to bacterium	37	4	0.9	0.01198	111836991,111846565,111855739,111856895
BP	PMAG2	GO:0042221	response to chemical	1032	29	25.06	0.01344	111834861,111834862,111835096,111836793,111838321,111839639,111842601,111842890,111842909,111844462,111844546,111846991,111847111,111849820,111850474,111851429,111851986,111852703,111852707,111853153,111853912,111854211,111856001,111856853,111858596,111859765,111860718,111860877,111861200
BP	PMAG2	GO:0051016	barbed-end actin filament capping	21	3	0.51	0.01363	111843127,111854461,111855488
BP	PMAG2	GO:0051258	protein polymerization	154	6	3.74	0.01489	111843127,111852703,111852707,111854461,111855488,111858596
BP	PMAG2	GO:0006955	immune response	255	14	6.19	0.01821	111833481,111835657,111836793,111837240,111838022,111838321,111838394,111841301,111844462,111846509,111855739,111857148,111857882,111860372
CC	PKINGN	GO:0016459	myosin complex	44	7	1.17	0.00014	111833568,111846769,111849300,111851906,111856317,111860030,111860813
CC	PKINGN	GO:0005615	extracellular space	391	21	10.38	0.00177	111833241,111835722,111835959,111837245,111837343,111838344,111838384,111841354,111842004,111842377,111842880,111842900,111844786,111845729,111848005,111848777,111849684,111854526,111855986,111860674,111860736
CC	PKINGN	GO:0044666	MLL3/4 complex	10	3	0.27	0.00194	111845839,111851671,111854313
CC	PKINGN	GO:0005887	integral component of plasma membrane	591	30	15.69	0.00334	111835538,111836649,111837760,111839117,111840621,111840745,111841620,111842389,111843979,111845729,111845734,111846126,111846165,111846944,111847016,111848301,111848777,111849794,111849888,111850493,111851269,111851443,111852228,111853896,111854688,111855310,111858271,111858459,111859457,111860674
CC	PKINGN	GO:0030027	lamellipodium	28	4	0.74	0.00604	111834464,111839740,111841684,111854436
CC	PKINGN	GO:0043197	dendritic spine	28	4	0.74	0.00604	111842389,111846126,111846165,111854436
CC	PKINGN	GO:0008328	ionotropic glutamate receptor complex	31	4	0.82	0.01120	111837760,111842389,111846126,111846165
CC	PKINGN	GO:0031012	extracellular matrix	150	9	3.98	0.01592	111835722,111837343,111847016,111849684,111854526,111855691,111855986,111857745,111860736
CC	PMAG2	GO:0000794	condensed nuclear chromosome	15	4	0.38	0.00045	111848059,111850715,111852617,111856352
CC	PMAG2	GO:0044445	cytosolic part	161	8	4.11	0.00074	111837466,111842489,111842492,111849275,111849276,111849282,111849290,111849291
CC	PMAG2	GO:0030016	myofibril	119	8	3.04	0.00369	111837476,111843127,111843623,111851922,111853691,111855488,111858084,111859553
CC	PMAG2	GO:0031982	vesicle	520	11	13.26	0.00751	111837758,111841522,111844724,111844974,111849820,111851823,111856934,111857000,111857532,111859140,111860156
CC	PMAG2	GO:0044454	nuclear chromosome part	220	9	5.61	0.01051	111841909,111842970,111847261,111848059,111850715,111852617,111855739,111855740,111856352
CC	PMAG2	GO:0031674	I band	76	4	1.94	0.01249	111851922,111853691,111858084,111859553
CC	PMAG2	GO:0031966	mitochondrial membrane	309	8	7.88	0.01386	111834498,111838060,111839152,111844720,111847315,111852703,111852707,111856212
CC	PMAG2	GO:0005773	vacuole	195	10	4.97	0.01608	111833948,111837580,111844724,111846565,111847098,111847519,111847978,111849285,111856934,111860764
MF	PKINGN	GO:0070679	inositol 1,4,5 trisphosphate binding	11	4	0.28	0.00012	111835538,111840813,111850493,111851269
MF	PKINGN	GO:0042800	histone methyltransferase activity (H3-K4 specific)	12	4	0.31	0.00018	111845839,111851671,111854313,111856666
MF	PKINGN	GO:0003774	motor activity	101	8	2.58	0.00023	111833568,111846769,111849300,111851906,111853388,111856317,111860030,111860813
MF	PKINGN	GO:0008143	poly(A) binding	10	3	0.26	0.00174	111836777,111846962,111848294
MF	PKINGN	GO:0004867	serine-type endopeptidase inhibitor activity	35	5	0.9	0.00184	111841398,111841399,111841487,111856257,111857834
MF	PKINGN	GO:0008266	poly(U) RNA binding	11	3	0.28	0.00235	111836777,111846962,111848294
MF	PKINGN	GO:0002039	p53 binding	11	3	0.28	0.00235	111844382,111849161,111850457
MF	PKINGN	GO:0035255	ionotropic glutamate receptor binding	13	3	0.33	0.00392	111842389,111846126,111846165
MF	PKINGN	GO:0005262	calcium channel activity	70	7	1.79	0.00409	111835538,111837760,111840013,111842587,111843989,111850493,111851269
MF	PKINGN	GO:0030159	receptor signaling complex scaffold activity	14	3	0.36	0.00490	111842389,111846126,111846165
MF	PKINGN	GO:0020037	heme binding	83	7	2.12	0.00530	111834856,111842017,111847995,111848005,111848607,111851874,111854280
MF	PKINGN	GO:0042813	Wnt-activated receptor activity	16	3	0.41	0.00725	111840837,111841407,111859471
MF	PKINGN	GO:0016712	oxidoreductase activity, acting on paired donors, with incorporation or reduction of molecular oxygen, reduced flavin or flavoprotein as one donor, and incorporation of one atom of oxygen	17	3	0.43	0.00864	111834856,111847995,111854280
MF	PKINGN	GO:0038023	signaling receptor activity	565	25	14.46	0.00922	111833368,111833720,111835882,111837437,111839117,111840621,111840745,111840837,111841407,111843008,111843979,111845734,111846944,111848301,111848932,111849200,111849794,111852228,111853643,111853896,111856969,111857344,111858343,111859471,111860339
MF	PKINGN	GO:0005509	calcium ion binding	480	21	12.28	0.01186	111832723,111833720,111835489,111835959,111841150,111844438,111845872,111846094,111848005,111849200,111849848,111850810,111851105,111851498,111853622,111855263,111856377,111857344,111857813,111859094,111860339
MF	PKINGN	GO:0005096	GTPase activator activity	203	11	5.19	0.01543	111833369,111837306,111838900,111846206,111849151,111854436,111856418,111857860,111860072,111860956,111861062
MF	PMAG2	GO:0003690	double-stranded DNA binding	306	10	7.44	0.00012	111837320,111837490,111840578,111841909,111842830,111844411,111851986,111852518,111853912,111857473
MF	PMAG2	GO:0004601	peroxidase activity	34	6	0.83	0.00015	111835096,111839869,111842489,111842492,111849282,111849291
MF	PMAG2	GO:0140104	molecular carrier activity	18	10	0.44	0.00068	111836368,111842489,111842492,111849275,111849276,111849282,111849290,111849291,111853153,111856853
MF	PMAG2	GO:0005506	iron ion binding	101	9	2.46	0.00078	111834861,111834862,111835893,111839082,111842033,111849276,111849282,111849291,111854068
MF	PMAG2	GO:0008080	N-acetyltransferase activity	65	4	1.58	0.00108	111832738,111835778,111842736,111848397
MF	PMAG2	GO:0042562	hormone binding	20	4	0.49	0.00122	111845995,111849820,111851429,111859806
MF	PMAG2	GO:0008227	G-protein coupled amine receptor activity	16	3	0.39	0.00631	111846991,111848363,111850207
MF	PMAG2	GO:0005507	copper ion binding	31	4	0.75	0.00643	111836368,111840927,111853153,111856853
MF	PMAG2	GO:0008373	sialyltransferase activity	21	3	0.51	0.01370	111849523,111849925,111855950

## Sheet: PKINGN_vs_PSN3
Ontology	Enriched_OTU	GO.ID	GO_term	Annotated	Significant	Expected	weight01	Genes_annotated_to_the_GOterm
BP	PKINGN	GO:0006956	complement activation	17	3	0.11	0.00018	111837245,111842004,111845287
BP	PKINGN	GO:0042113	B cell activation	18	3	0.12	0.00021	111837245,111842004,111844393
BP	PKINGN	GO:0032088	negative regulation of NF-kappaB transcription factor activity	10	2	0.07	0.00189	111840042,111854530
BP	PKINGN	GO:0045087	innate immune response	82	4	0.54	0.00214	111837245,111840042,111842004,111854530
BP	PKINGN	GO:1901385	regulation of voltage-gated calcium channel activity	11	2	0.07	0.00230	111835211,111842587
BP	PKINGN	GO:0036065	fucosylation	12	2	0.08	0.00275	111849156,111849225
BP	PKINGN	GO:2000765	regulation of cytoplasmic translation	13	2	0.09	0.00324	111832800,111857408
BP	PKINGN	GO:0048769	sarcomerogenesis	14	2	0.09	0.00376	111839149,111847736
BP	PKINGN	GO:0007160	cell-matrix adhesion	49	3	0.33	0.00417	111842097,111851461,111858546
BP	PKINGN	GO:0050853	B cell receptor signaling pathway	15	2	0.1	0.00432	111837245,111842004
BP	PKINGN	GO:0006911	phagocytosis, engulfment	16	2	0.11	0.00492	111837245,111842004
BP	PKINGN	GO:0051251	positive regulation of lymphocyte activation	17	2	0.11	0.00555	111837245,111842004
BP	PKINGN	GO:0070121	Kupffer's vesicle development	64	3	0.42	0.00879	111842286,111857461,111858546
BP	PKINGN	GO:0001947	heart looping	125	4	0.83	0.00955	111832800,111833571,111857398,111857461
BP	PKINGN	GO:0045214	sarcomere organization	68	3	0.45	0.01038	111832800,111839149,111858546
BP	PKINGN	GO:0003140	determination of left/right asymmetry in lateral mesoderm	25	2	0.17	0.01183	111833571,111857461
BP	PKINGN	GO:0048813	dendrite morphogenesis	27	2	0.18	0.01373	111842389,111842615
BP	PSN3	GO:0030261	chromosome condensation	23	4	0.32	0.00025	111837490,111840578,111841909,111857473
BP	PSN3	GO:0051480	regulation of cytosolic calcium ion concentration	92	8	1.26	0.00051	111837964,111842137,111842483,111844482,111846438,111849769,111850714,111856036
BP	PSN3	GO:0006082	organic acid metabolic process	490	10	6.73	0.00065	111834860,111834861,111834862,111835819,111835986,111837128,111842017,111842108,111842199,111851871
BP	PSN3	GO:0042738	exogenous drug catabolic process	13	3	0.18	0.00066	111834860,111834861,111834862
BP	PSN3	GO:0015669	gas transport	13	3	0.18	0.00066	111845982,111849290,111849291
BP	PSN3	GO:0055114	oxidation-reduction process	575	18	7.9	0.00095	111833488,111834860,111834861,111834862,111835893,111837833,111839689,111841237,111842017,111842108,111847926,111849767,111849778,111851871,111853153,111854068,111858955,111860935
BP	PSN3	GO:0006334	nucleosome assembly	37	4	0.51	0.00159	111837490,111840578,111841909,111857473
BP	PSN3	GO:1903706	regulation of hemopoiesis	76	4	1.04	0.00180	111840823,111843881,111849769,111860419
BP	PSN3	GO:0006805	xenobiotic metabolic process	20	3	0.27	0.00244	111834860,111834861,111834862
BP	PSN3	GO:0006749	glutathione metabolic process	21	3	0.29	0.00282	111842096,111842199,111851871
BP	PSN3	GO:0009074	aromatic amino acid family catabolic process	10	2	0.14	0.00785	111842017,111842108
BP	PSN3	GO:0071346	cellular response to interferon-gamma	10	2	0.14	0.00785	111850296,111860419
BP	PSN3	GO:0021628	olfactory nerve formation	10	2	0.14	0.00785	111855950,111855952
BP	PSN3	GO:0006909	phagocytosis	42	4	0.58	0.00931	111837216,111838546,111840357,111844724
BP	PSN3	GO:0070098	chemokine-mediated signaling pathway	11	2	0.15	0.00951	111850296,111860419
BP	PSN3	GO:0048247	lymphocyte chemotaxis	11	2	0.15	0.00951	111850296,111860419
BP	PSN3	GO:0043388	positive regulation of DNA binding	11	2	0.15	0.00951	111844700,111858899
BP	PSN3	GO:0007186	G-protein coupled receptor signaling pathway	347	13	4.77	0.01021	111842137,111844482,111844494,111845590,111845689,111849415,111849769,111850296,111850714,111852557,111854211,111855806,111860419
BP	PSN3	GO:0009607	response to biotic stimulus	177	13	2.43	0.01026	111834560,111836991,111842199,111844200,111844419,111849709,111851353,111855657,111856895,111857261,111857483,111859727,111860093
BP	PSN3	GO:0048546	digestive tract morphogenesis	33	3	0.45	0.01027	111842079,111848355,111851872
BP	PSN3	GO:0048246	macrophage chemotaxis	12	2	0.16	0.01131	111859727,111860877
BP	PSN3	GO:0071347	cellular response to interleukin-1	12	2	0.16	0.01131	111850296,111860419
BP	PSN3	GO:0071674	mononuclear cell migration	12	2	0.16	0.01131	111850296,111860419
BP	PSN3	GO:0009617	response to bacterium	104	11	1.43	0.01170	111834560,111836991,111842199,111844200,111844419,111855657,111856895,111857261,111857483,111859727,111860093
BP	PSN3	GO:0046854	phosphatidylinositol phosphorylation	36	3	0.49	0.01304	111834720,111847640,111848484
BP	PSN3	GO:0042402	cellular biogenic amine catabolic process	13	2	0.18	0.01324	111842017,111842108
BP	PSN3	GO:0071699	olfactory placode morphogenesis	13	2	0.18	0.01324	111855950,111855952
BP	PSN3	GO:0034612	response to tumor necrosis factor	19	3	0.26	0.01360	111842199,111850296,111860419
BP	PSN3	GO:0044703	multi-organism reproductive process	98	4	1.35	0.01360	111837964,111838785,111842199,111849820
BP	PSN3	GO:0006935	chemotaxis	303	11	4.16	0.01449	111836768,111842137,111845590,111850296,111850714,111852747,111856420,111859201,111859727,111860419,111860877
BP	PSN3	GO:0060538	skeletal muscle organ development	137	4	1.88	0.01526	111844700,111853691,111858899,111859553
BP	PSN3	GO:0006954	inflammatory response	102	5	1.4	0.01620	111842199,111844200,111844482,111850296,111860419
BP	PSN3	GO:0048869	cellular developmental process	2021	24	27.75	0.01637	111835819,111836768,111837672,111839771,111840823,111842079,111842599,111843881,111844700,111845353,111845689,111847443,111847709,111849767,111849769,111849960,111852518,111852747,111853691,111856420,111858899,111859553,111859727,111860236
BP	PSN3	GO:0070654	sensory epithelium regeneration	15	2	0.21	0.01751	111844700,111858899
BP	PSN3	GO:0006801	superoxide metabolic process	15	2	0.21	0.01751	111849316,111853153
CC	PKINGN	GO:0032580	Golgi cisterna membrane	30	3	0.21	0.0011	111846508,111849156,111849225
CC	PKINGN	GO:0016459	myosin complex	48	3	0.33	0.0043	111846769,111851461,111856317
CC	PKINGN	GO:0005891	voltage-gated calcium channel complex	20	2	0.14	0.0082	111835211,111842587
CC	PSN3	GO:0000786	nucleosome	35	5	0.49	0.00012	111837490,111840578,111841909,111844419,111857473
MF	PKINGN	GO:0017091	AU-rich element binding	10	2	0.07	0.0020	111832800,111857408
MF	PKINGN	GO:0097153	cysteine-type endopeptidase activity involved in apoptotic process	21	2	0.14	0.0088	111840042,111854530
MF	PKINGN	GO:0008376	acetylgalactosaminyltransferase activity	29	2	0.2	0.0163	111841043,111846508
MF	PSN3	GO:0008009	chemokine activity	25	4	0.34	0.00034	111850296,111850333,111859201,111860419
MF	PSN3	GO:0003690	double-stranded DNA binding	326	10	4.46	0.00047	111837320,111837490,111838833,111840014,111840385,111840578,111841909,111852373,111852518,111857473
MF	PSN3	GO:0008395	steroid hydroxylase activity	16	3	0.22	0.00124	111834860,111834861,111834862
MF	PSN3	GO:0016712	oxidoreductase activity, acting on paired donors, with incorporation or reduction of molecular oxygen, reduced flavin or flavoprotein as one donor, and incorporation of one atom of oxygen	17	3	0.23	0.00149	111834860,111834861,111834862
MF	PSN3	GO:0140104	molecular carrier activity	17	3	0.23	0.00149	111849290,111849291,111853153
MF	PSN3	GO:0005506	iron ion binding	102	6	1.4	0.00276	111834860,111834861,111834862,111835893,111849291,111854068
MF	PSN3	GO:0016493	C-C chemokine receptor activity	13	2	0.18	0.01317	111842137,111850714
MF	PSN3	GO:0015929	hexosaminidase activity	13	2	0.18	0.01317	111833635,111833641
MF	PSN3	GO:0019957	C-C chemokine binding	13	2	0.18	0.01317	111842137,111850714
MF	PSN3	GO:0016755	transferase activity, transferring amino-acyl groups	15	2	0.21	0.01741	111842199,111848849

## Sheet: PKINGP_vs_PMAG1
Ontology	Enriched_OTU	GO.ID	GO_term	Annotated	Significant	Expected	weight01	Genes_annotated_to_the_GOterm
BP	PKINGP	GO:0006955	immune response	247	20	7.32	0.00037	111836835,111837245,111838143,111838144,111840042,111842004,111842377,111842728,111842880,111849235,111850233,111853643,111854157,111854837,111854992,111857771,111859201,111860223,111860419,111860508
BP	PKINGP	GO:0051251	positive regulation of lymphocyte activation	17	4	0.5	0.00048	111837245,111842004,111842377,111854157
BP	PKINGP	GO:0050853	B cell receptor signaling pathway	15	4	0.44	0.00080	111837245,111838143,111842004,111842377
BP	PKINGP	GO:0006956	complement activation	16	4	0.47	0.00104	111837245,111842004,111842377,111860508
BP	PKINGP	GO:0008037	cell recognition	38	6	1.13	0.00127	111837245,111842004,111842377,111842378,111847979,111858725
BP	PKINGP	GO:0030198	extracellular matrix organization	104	11	3.08	0.00133	111835959,111843899,111844673,111847099,111848653,111854264,111855986,111857360,111857813,111857875,111858696
BP	PKINGP	GO:0043588	skin development	20	4	0.59	0.00252	111848653,111855986,111857813,111858696
BP	PKINGP	GO:0016064	immunoglobulin mediated immune response	10	3	0.3	0.00265	111837245,111842004,111842377
BP	PKINGP	GO:0009612	response to mechanical stimulus	50	7	1.48	0.00341	111834772,111838383,111843899,111843989,111848653,111853517,111855986
BP	PKINGP	GO:0035122	embryonic medial fin morphogenesis	11	3	0.33	0.00357	111856538,111857813,111858696
BP	PKINGP	GO:0060348	bone development	72	10	2.13	0.00482	111835722,111835959,111836054,111838383,111840549,111849063,111853278,111853517,111854526,111855535
BP	PKINGP	GO:0007189	adenylate cyclase-activating G-protein coupled receptor signaling pathway	38	5	1.13	0.00499	111832687,111839606,111840621,111848301,111859145
BP	PKINGP	GO:0048706	embryonic skeletal system development	185	6	5.48	0.00748	111835959,111840259,111840837,111844673,111857883,111859644
BP	PKINGP	GO:0070374	positive regulation of ERK1 and ERK2 cascade	77	7	2.28	0.00770	111834876,111845734,111852052,111852228,111857771,111858522,111860419
BP	PKINGP	GO:0016525	negative regulation of angiogenesis	28	4	0.83	0.00885	111839606,111840621,111848301,111853425
BP	PKINGP	GO:0006911	phagocytosis, engulfment	15	3	0.44	0.00901	111837245,111842004,111842377
BP	PKINGP	GO:0006954	inflammatory response	97	8	2.87	0.00905	111838144,111840042,111840084,111842199,111850233,111854837,111857771,111860419
BP	PKINGP	GO:0003323	type B pancreatic cell development	16	3	0.47	0.01084	111834480,111834844,111859420
BP	PKINGP	GO:0001501	skeletal system development	341	21	10.1	0.01209	111835722,111835959,111836054,111838383,111840259,111840549,111840837,111843899,111844673,111848653,111849063,111849374,111851514,111853278,111853517,111854526,111855535,111855986,111856538,111857883,111859644
BP	PKINGP	GO:0070085	glycosylation	163	4	4.83	0.01231	111844957,111846635,111846766,111851852
BP	PKINGP	GO:0042113	B cell activation	17	3	0.5	0.01288	111837245,111842004,111842377
BP	PKINGP	GO:0007155	cell adhesion	401	25	11.88	0.01331	111835072,111838698,111839656,111840338,111840880,111841953,111842378,111843340,111843717,111845786,111847099,111847979,111852772,111853027,111853092,111853425,111854157,111854677,111856377,111856538,111858495,111858622,111858725,111860396,111860813
BP	PKINGP	GO:0030182	neuron differentiation	696	33	20.62	0.01875	111834117,111834464,111835064,111837672,111838179,111838363,111840338,111840402,111840745,111840837,111842378,111842389,111842701,111844331,111844673,111845734,111845786,111847979,111848787,111848985,111849389,111849517,111854017,111854526,111854535,111856079,111856257,111857762,111857834,111858495,111858725,111859644,111860096
BP	PMAG1	GO:0060047	heart contraction	139	17	3.81	0.0019	111834161,111836917,111837476,111840742,111842269,111843447,111843806,111846241,111847443,111850008,111850207,111850378,111851664,111851922,111854595,111855508,111855970
BP	PMAG1	GO:0000278	mitotic cell cycle	305	11	8.36	0.0019	111834740,111837614,111840430,111842970,111844118,111845482,111850126,111850200,111852946,111853965,111855711
BP	PMAG1	GO:0006970	response to osmotic stress	10	3	0.27	0.0021	111848543,111855835,111859765
BP	PMAG1	GO:0003231	cardiac ventricle development	27	4	0.74	0.0037	111836447,111837476,111842269,111855508
BP	PMAG1	GO:0048769	sarcomerogenesis	12	3	0.33	0.0037	111843806,111851922,111852410
BP	PMAG1	GO:0006942	regulation of striated muscle contraction	13	3	0.36	0.0048	111840742,111850207,111858084
BP	PMAG1	GO:0006690	icosanoid metabolic process	20	3	0.55	0.0071	111833099,111845825,111846232
BP	PMAG1	GO:0033559	unsaturated fatty acid metabolic process	25	3	0.68	0.0071	111833099,111845825,111846232
BP	PMAG1	GO:0014823	response to activity	18	3	0.49	0.0123	111837476,111842269,111855508
BP	PMAG1	GO:0007275	multicellular organism development	3252	87	89.09	0.0136	111832799,111832902,111833130,111833187,111833781,111836447,111836633,111837091,111837363,111837476,111837533,111837986,111839599,111839870,111840014,111840514,111840742,111840872,111841058,111841272,111842242,111842269,111842890,111842970,111843127,111843404,111843447,111843548,111843623,111843806,111843941,111843988,111844354,111844857,111844884,111845482,111845490,111845689,111846544,111846547…
BP	PMAG1	GO:0046513	ceramide biosynthetic process	19	3	0.52	0.0143	111837332,111841804,111860256
BP	PMAG1	GO:0046903	secretion	183	7	5.01	0.0143	111833187,111836327,111838105,111839332,111841522,111845574,111860156
BP	PMAG1	GO:0010466	negative regulation of peptidase activity	38	3	1.04	0.0143	111835679,111838657,111860470
BP	PMAG1	GO:0019722	calcium-mediated signaling	54	5	1.48	0.0158	111840197,111840742,111844857,111858084,111860444
BP	PMAG1	GO:0008016	regulation of heart contraction	57	5	1.56	0.0179	111834161,111840742,111846241,111850008,111850207
BP	PMAG1	GO:0006936	muscle contraction	76	16	2.08	0.0195	111836917,111837476,111840742,111840776,111842269,111846153,111846241,111846530,111850207,111851888,111854595,111854607,111854614,111855508,111858084,111859615
BP	PMAG1	GO:0055003	cardiac myofibril assembly	38	4	1.04	0.0196	111843447,111843806,111846544,111850378
CC	PKINGP	GO:0005604	basement membrane	16	4	0.47	0.00098	111836054,111853425,111854264,111857875
CC	PKINGP	GO:0043235	receptor complex	218	18	6.36	0.00109	111834001,111834844,111834876,111837356,111840338,111840837,111840880,111842007,111842389,111843340,111845734,111849374,111852052,111852228,111856538,111858522,111860396,111861041
CC	PKINGP	GO:0009897	external side of plasma membrane	72	8	2.1	0.00115	111834844,111837245,111842004,111842007,111842377,111854157,111854837,111854992
CC	PKINGP	GO:0031012	extracellular matrix	146	18	4.26	0.00217	111835722,111836054,111840549,111843899,111844673,111844842,111847099,111848653,111853254,111853278,111853425,111854264,111854526,111855162,111855535,111855986,111857360,111857875
CC	PKINGP	GO:0031256	leading edge membrane	37	4	1.08	0.00797	111834464,111836903,111838179,111861041
CC	PKINGP	GO:0031982	vesicle	516	8	15.06	0.01122	111833356,111840084,111841511,111846635,111846766,111848564,111853425,111858646
CC	PMAG1	GO:0030018	Z disc	64	8	1.85	0.00049	111834161,111840742,111846544,111850797,111851922,111852410,111855970,111858084
CC	PMAG1	GO:0005576	extracellular region	637	31	18.44	0.00087	111833781,111834328,111835679,111838087,111838657,111839332,111841425,111841508,111842113,111842242,111843404,111844857,111845087,111845490,111845574,111845689,111845995,111847534,111850460,111851003,111853412,111853812,111854453,111854989,111855182,111855790,111855836,111858275,111859691,111860134,111860470
CC	PMAG1	GO:0002178	palmitoyltransferase complex	10	3	0.29	0.00248	111841415,111842140,111848480
CC	PMAG1	GO:0030016	myofibril	116	22	3.36	0.00439	111834161,111836917,111837476,111840742,111842269,111843127,111843623,111843806,111846153,111846530,111846544,111850797,111851664,111851888,111851922,111852410,111854595,111854614,111855488,111855508,111855970,111858084
CC	PMAG1	GO:0009897	external side of plasma membrane	72	7	2.08	0.00471	111838321,111839460,111840197,111844365,111850453,111851429,111859781
CC	PMAG1	GO:0030017	sarcomere	112	20	3.24	0.01468	111834161,111836917,111837476,111840742,111842269,111843623,111843806,111846153,111846530,111846544,111850797,111851664,111851888,111851922,111852410,111854595,111854614,111855508,111855970,111858084
MF	PKINGP	GO:0004930	G-protein coupled receptor activity	182	21	5.29	0.00018	111832731,111835882,111837437,111837598,111839606,111840621,111843008,111843661,111846163,111848301,111848612,111849794,111852454,111852910,111854725,111854837,111854992,111859145,111859388,111859725,111860329
MF	PKINGP	GO:0008528	G-protein coupled peptide receptor activity	49	8	1.42	0.00045	111832731,111837437,111846163,111848612,111852454,111854837,111854992,111859725
MF	PKINGP	GO:0004888	transmembrane signaling receptor activity	427	43	12.41	0.00049	111832731,111833255,111834772,111834844,111834876,111835882,111837356,111837437,111837598,111839606,111840338,111840621,111840837,111841407,111843008,111843661,111845734,111846163,111847093,111848301,111848612,111848932,111849374,111849794,111852052,111852228,111852454,111852910,111853643,111854725,111854837,111854992,111856538,111857302,111857779,111858522,111859145,111859388,111859508,111859725…
MF	PKINGP	GO:0005509	calcium ion binding	482	25	14	0.00371	111835064,111835072,111835959,111836038,111836054,111836993,111837539,111838698,111840084,111841150,111841953,111842843,111843717,111848985,111849374,111849894,111853027,111853254,111853425,111855535,111856377,111856797,111857813,111857883,111858696
MF	PKINGP	GO:0032561	guanyl ribonucleotide binding	403	11	11.71	0.00493	111838086,111838490,111838983,111841266,111853690,111853830,111854535,111855901,111856442,111857337,111858646
MF	PKINGP	GO:0016712	oxidoreductase activity, acting on paired donors, with incorporation or reduction of molecular oxygen, reduced flavin or flavoprotein as one donor, and incorporation of one atom of oxygen	15	3	0.44	0.00853	111834856,111834860,111856770
MF	PKINGP	GO:0020037	heme binding	82	7	2.38	0.00971	111834856,111834860,111837873,111845862,111848607,111851874,111856770
MF	PKINGP	GO:0042813	Wnt-activated receptor activity	17	3	0.49	0.01222	111840837,111841407,111849374
MF	PKINGP	GO:0005267	potassium channel activity	52	6	1.51	0.01414	111833255,111840706,111849031,111858271,111859420,111859508
MF	PKINGP	GO:0099094	ligand-gated cation channel activity	49	5	1.42	0.01468	111834772,111837356,111840706,111849031,111859420
MF	PKINGP	GO:0004197	cysteine-type endopeptidase activity	89	7	2.59	0.01685	111838383,111838384,111838728,111840042,111852365,111853517,111856442
MF	PKINGP	GO:0017147	Wnt-protein binding	35	4	1.02	0.01804	111840837,111841407,111849374,111858522
MF	PKINGP	GO:0048365	Rac GTPase binding	36	4	1.05	0.01984	111836903,111840565,111849151,111860956
MF	PMAG1	GO:0016846	carbon-sulfur lyase activity	10	4	0.27	0.00010	111841854,111845825,111846232,111858581
MF	PMAG1	GO:0048306	calcium-dependent protein binding	13	4	0.36	0.00033	111837476,111842269,111851888,111855508
MF	PMAG1	GO:0005509	calcium ion binding	482	27	13.23	0.00036	111833450,111833727,111834328,111835096,111836917,111837476,111838673,111839332,111840927,111841508,111841512,111842269,111842322,111843250,111843447,111844118,111844857,111845490,111845574,111847688,111850460,111850760,111851888,111854595,111855508,111855790,111858084
MF	PMAG1	GO:0042562	hormone binding	17	4	0.47	0.00100	111837862,111845995,111851429,111859806
MF	PMAG1	GO:0004623	phospholipase A2 activity	10	3	0.27	0.00213	111839332,111844118,111845574
MF	PMAG1	GO:0020037	heme binding	82	7	2.25	0.00723	111833099,111835096,111837381,111838369,111849237,111849282,111853609
MF	PMAG1	GO:0005044	scavenger receptor activity	29	4	0.8	0.00771	111839460,111840197,111844365,111844857
MF	PMAG1	GO:0015301	anion:anion antiporter activity	17	3	0.47	0.01048	111837930,111851181,111855835
MF	PMAG1	GO:0051015	actin filament binding	180	11	4.94	0.01093	111837476,111840776,111842269,111843127,111846544,111851888,111855488,111855508,111856958,111857514,111859615
MF	PMAG1	GO:0003924	GTPase activity	321	16	8.81	0.01592	111833079,111835565,111840413,111843724,111844097,111844865,111845789,111850126,111851087,111853772,111853965,111854932,111855711,111856757,111859130,111860156
MF	PMAG1	GO:0004601	peroxidase activity	33	4	0.91	0.01882	111835096,111839869,111847497,111849282
MF	PMAG1	GO:0016702	oxidoreductase activity, acting on single donors with incorporation of molecular oxygen, incorporation of two atoms of oxygen	21	3	0.58	0.01891	111837381,111845825,111846232

## Sheet: PKINGP_vs_PMAG2
Ontology	Enriched_OTU	GO.ID	GO_term	Annotated	Significant	Expected	weight01	Genes_annotated_to_the_GOterm
BP	PKINGP	GO:0003429	growth plate cartilage chondrocyte morphogenesis	17	4	0.26	0.00011	111835722,111836054,111840549,111854526
BP	PKINGP	GO:0016064	immunoglobulin mediated immune response	10	3	0.15	0.00038	111837245,111842004,111842377
BP	PKINGP	GO:0050853	B cell receptor signaling pathway	15	3	0.23	0.00138	111837245,111842004,111842377
BP	PKINGP	GO:0060078	regulation of postsynaptic membrane potential	15	3	0.23	0.00138	111842389,111846165,111861041
BP	PKINGP	GO:0006911	phagocytosis, engulfment	15	3	0.23	0.00138	111837245,111842004,111842377
BP	PKINGP	GO:0051251	positive regulation of lymphocyte activation	17	3	0.26	0.00201	111837245,111842004,111842377
BP	PKINGP	GO:0042113	B cell activation	17	3	0.26	0.00201	111837245,111842004,111842377
BP	PKINGP	GO:1905114	cell surface receptor signaling pathway involved in cell-cell signaling	230	7	3.5	0.00219	111835959,111841354,111841407,111842389,111846165,111848996,111858653
BP	PKINGP	GO:0021514	ventral spinal cord interneuron differentiation	19	3	0.29	0.00280	111833720,111842701,111844438
BP	PKINGP	GO:0070085	glycosylation	161	4	2.45	0.00333	111844957,111846635,111846766,111851852
BP	PKINGP	GO:0021522	spinal cord motor neuron differentiation	23	3	0.35	0.00490	111844438,111845734,111858406
BP	PKINGP	GO:0010107	potassium ion import	23	3	0.35	0.00490	111840706,111849031,111859420
BP	PKINGP	GO:0007416	synapse assembly	34	4	0.52	0.00547	111842389,111846165,111853425,111854677
BP	PKINGP	GO:0060030	dorsal convergence	24	3	0.36	0.00554	111838340,111849000,111856538
BP	PKINGP	GO:0007186	G-protein coupled receptor signaling pathway	300	11	4.56	0.00615	111832731,111837437,111839005,111839606,111843008,111843661,111846163,111848612,111849794,111860329,111861041
BP	PKINGP	GO:0006082	organic acid metabolic process	473	10	7.19	0.00945	111834860,111835959,111837419,111841285,111842199,111849800,111854017,111856770,111856856,111857245
BP	PKINGP	GO:0060998	regulation of dendritic spine development	10	2	0.15	0.00955	111842389,111846165
BP	PKINGP	GO:0042738	exogenous drug catabolic process	10	2	0.15	0.00955	111834860,111856770
BP	PKINGP	GO:0035122	embryonic medial fin morphogenesis	10	2	0.15	0.00955	111856538,111857813
BP	PKINGP	GO:0060291	long-term synaptic potentiation	10	2	0.15	0.00955	111842389,111846165
BP	PKINGP	GO:1900449	regulation of glutamate receptor signaling pathway	10	2	0.15	0.00955	111842389,111846165
BP	PKINGP	GO:0099601	regulation of neurotransmitter receptor activity	10	2	0.15	0.00955	111842389,111846165
BP	PKINGP	GO:0106027	neuron projection organization	11	2	0.17	0.01156	111842389,111846165
BP	PKINGP	GO:0006662	glycerol ether metabolic process	11	2	0.17	0.01156	111841285,111841651
BP	PKINGP	GO:0051966	regulation of synaptic transmission, glutamatergic	11	2	0.17	0.01156	111842389,111846165
BP	PKINGP	GO:0007528	neuromuscular junction development	32	3	0.49	0.01241	111842389,111846165,111856079
BP	PKINGP	GO:0042742	defense response to bacterium	33	3	0.5	0.01350	111837245,111842004,111842377
BP	PKINGP	GO:0033336	caudal fin development	14	2	0.21	0.01856	111849000,111856538
BP	PMAG2	GO:0006937	regulation of muscle contraction	23	5	0.3	0.00017	111837476,111850207,111851888,111854595,111858084
BP	PMAG2	GO:0003009	skeletal muscle contraction	23	4	0.3	0.00020	111837476,111851888,111854595,111858084
BP	PMAG2	GO:0006955	immune response	248	12	3.23	0.00055	111833481,111835657,111838321,111838394,111841288,111841301,111846509,111851003,111855853,111857148,111858864,111860372
BP	PMAG2	GO:0042744	hydrogen peroxide catabolic process	14	3	0.18	0.00071	111847497,111847505,111849282
BP	PMAG2	GO:0008152	metabolic process	6646	81	86.69	0.00229	111832738,111833727,111833922,111835096,111835482,111836275,111837332,111837931,111837943,111838140,111838369,111838437,111838657,111839246,111839332,111839870,111840350,111840430,111840872,111840896,111841058,111841134,111841854,111842140,111842242,111842411,111842450,111842519,111842890,111842970,111843623,111843806,111844354,111844826,111844932,111845087,111845984,111845995,111847315,111847497…
BP	PMAG2	GO:0060048	cardiac muscle contraction	29	3	0.38	0.00621	111837476,111850207,111854595
BP	PMAG2	GO:0030282	bone mineralization	30	3	0.39	0.00683	111839870,111842890,111845689
BP	PMAG2	GO:0030240	skeletal muscle thin filament assembly	31	3	0.4	0.00749	111843806,111852909,111858251
BP	PMAG2	GO:0043255	regulation of carbohydrate biosynthetic process	11	2	0.14	0.00861	111853412,111853812
BP	PMAG2	GO:0030241	skeletal muscle myosin thick filament assembly	33	3	0.43	0.00892	111843806,111852909,111858251
BP	PMAG2	GO:0045214	sarcomere organization	64	4	0.83	0.00966	111843806,111852909,111854595,111858251
BP	PMAG2	GO:0007596	blood coagulation	34	3	0.44	0.00969	111833727,111838657,111855790
BP	PMAG2	GO:0031327	negative regulation of cellular biosynthetic process	400	6	5.22	0.01037	111841058,111842970,111844354,111853412,111853812,111857473
BP	PMAG2	GO:0055003	cardiac myofibril assembly	36	3	0.47	0.01135	111843806,111852909,111858251
BP	PMAG2	GO:0010906	regulation of glucose metabolic process	13	2	0.17	0.01200	111853412,111853812
BP	PMAG2	GO:0044703	multi-organism reproductive process	88	5	1.15	0.01281	111832945,111839350,111849820,111850715,111859806
BP	PMAG2	GO:0042743	hydrogen peroxide metabolic process	15	4	0.2	0.01282	111835096,111847497,111847505,111849282
BP	PMAG2	GO:0006942	regulation of striated muscle contraction	14	2	0.18	0.01388	111850207,111858084
BP	PMAG2	GO:0007275	multicellular organism development	3247	41	42.35	0.01926	111832945,111833130,111833604,111833781,111837476,111837986,111838437,111839870,111840872,111841058,111842242,111842768,111842890,111842970,111843623,111843806,111843941,111844354,111845689,111848511,111850453,111850676,111851003,111852458,111852909,111852946,111853412,111853812,111855133,111855292,111855488,111855711,111855950,111856162,111858251,111858275,111858899,111860521,111861029,111861095…
CC	PKINGP	GO:0016021	integral component of membrane	3831	87	60.12	0.0023	111832731,111832763,111833664,111833720,111834457,111835352,111835434,111836252,111836430,111836632,111837040,111837356,111837437,111838363,111838553,111838848,111839022,111839606,111840033,111840402,111840440,111840706,111840720,111840745,111840879,111841027,111841407,111841953,111842142,111842199,111842378,111842389,111843008,111843139,111843340,111843661,111844232,111844438,111844957,111845409…
CC	PKINGP	GO:0005887	integral component of plasma membrane	575	22	9.02	0.0045	111837356,111838363,111839022,111839606,111840745,111841953,111842378,111842389,111843340,111845734,111846163,111846165,111846515,111846944,111849794,111850493,111851269,111854677,111856538,111858271,111859508,111861041
CC	PKINGP	GO:0060170	ciliary membrane	13	2	0.2	0.0171	111833666,111850047
CC	PKINGP	GO:0005777	peroxisome	64	4	1	0.0184	111841285,111841651,111849800,111856856
CC	PMAG2	GO:0005861	troponin complex	20	3	0.28	0.0027	111837476,111851888,111854595
CC	PMAG2	GO:0031430	M band	29	3	0.41	0.0079	111843806,111852909,111858251
CC	PMAG2	GO:0030018	Z disc	63	4	0.9	0.0123	111834161,111852909,111858084,111858251
CC	PMAG2	GO:0005657	replication fork	36	3	0.51	0.0141	111841058,111842970,111860521
CC	PMAG2	GO:0043025	neuronal cell body	37	3	0.53	0.0154	111840059,111843424,111850390
CC	PMAG2	GO:0009897	external side of plasma membrane	71	4	1.01	0.0184	111838321,111850453,111851429,111859781
MF	PKINGP	GO:0016712	oxidoreductase activity, acting on paired donors, with incorporation or reduction of molecular oxygen, reduced flavin or flavoprotein as one donor, and incorporation of one atom of oxygen	14	3	0.21	0.0010	111834860,111847995,111856770
MF	PKINGP	GO:0005506	iron ion binding	98	6	1.46	0.0034	111834860,111847995,111848607,111848898,111856770,111858129
MF	PKINGP	GO:0020037	heme binding	76	5	1.13	0.0054	111834860,111847995,111848607,111848898,111856770
MF	PKINGP	GO:0008528	G-protein coupled peptide receptor activity	48	4	0.71	0.0055	111832731,111837437,111846163,111848612
MF	PKINGP	GO:0099094	ligand-gated cation channel activity	49	4	0.73	0.0060	111837356,111840706,111849031,111859420
MF	PKINGP	GO:0019894	kinesin binding	10	2	0.15	0.0092	111847734,111847735
MF	PKINGP	GO:0035255	ionotropic glutamate receptor binding	11	2	0.16	0.0111	111842389,111846165
MF	PKINGP	GO:0070679	inositol 1,4,5 trisphosphate binding	11	2	0.16	0.0111	111850493,111851269
MF	PKINGP	GO:0015267	channel activity	244	13	3.63	0.0122	111837356,111840706,111845954,111848932,111849031,111850493,111851269,111852676,111858271,111858311,111859420,111859508,111861041
MF	PKINGP	GO:0005249	voltage-gated potassium channel activity	33	3	0.49	0.0127	111840706,111849031,111859420
MF	PKINGP	GO:0008395	steroid hydroxylase activity	12	2	0.18	0.0132	111834860,111856770
MF	PKINGP	GO:0004867	serine-type endopeptidase inhibitor activity	35	3	0.52	0.0150	111840549,111856257,111857834
MF	PKINGP	GO:1901618	organic hydroxy compound transmembrane transporter activity	13	2	0.19	0.0154	111838848,111846515
MF	PKINGP	GO:0005102	receptor binding	428	15	6.37	0.0172	111833241,111837245,111838144,111838363,111841354,111842004,111842377,111842389,111842880,111844438,111846165,111846944,111849864,111850233,111854677
MF	PMAG2	GO:0005179	hormone activity	41	5	0.56	0.00023	111835323,111845087,111845689,111845995,111861145
MF	PMAG2	GO:0020037	heme binding	76	6	1.05	0.00061	111835096,111838369,111849237,111849282,111854068,111854069
MF	PMAG2	GO:0004601	peroxidase activity	33	4	0.45	0.00104	111835096,111847497,111847505,111849282
MF	PMAG2	GO:0008270	zinc ion binding	604	18	8.31	0.00166	111833018,111840872,111841058,111842242,111843528,111845934,111848340,111848462,111849417,111850715,111850781,111850783,111853781,111855182,111856162,111858899,111859806,111861029
MF	PMAG2	GO:0051920	peroxiredoxin activity	11	2	0.15	0.00954	111847497,111847505
MF	PMAG2	GO:0048306	calcium-dependent protein binding	11	2	0.15	0.00954	111837476,111851888
MF	PMAG2	GO:0004089	carbonate dehydratase activity	12	2	0.17	0.01135	111833018,111843528
MF	PMAG2	GO:0004849	uridine kinase activity	12	2	0.17	0.01135	111839392,111847559
MF	PMAG2	GO:0004867	serine-type endopeptidase inhibitor activity	35	3	0.48	0.01213	111838657,111842411,111854990
MF	PMAG2	GO:0019955	cytokine binding	38	3	0.52	0.01517	111838437,111851429,111859781

## Sheet: PKINGP_vs_PSN3
Ontology	Enriched_OTU	GO.ID	GO_term	Annotated	Significant	Expected	weight01	Genes_annotated_to_the_GOterm
BP	PKINGP	GO:0051279	regulation of release of sequestered calcium ion into cytosol	11	2	0.06	0.0014	111835211,111838015
BP	PKINGP	GO:0042738	exogenous drug catabolic process	11	2	0.06	0.0014	111834860,111856770
BP	PKINGP	GO:0006082	organic acid metabolic process	488	4	2.47	0.0014	111834860,111851447,111855122,111856770
BP	PKINGP	GO:0007160	cell-matrix adhesion	48	3	0.24	0.0018	111851461,111853010,111853027
BP	PKINGP	GO:0055114	oxidation-reduction process	570	9	2.89	0.0022	111834860,111834955,111841651,111846258,111851447,111851527,111856008,111856770,111861125
BP	PKINGP	GO:1901019	regulation of calcium ion transmembrane transporter activity	15	2	0.08	0.0025	111835211,111838015
BP	PKINGP	GO:0006956	complement activation	17	2	0.09	0.0033	111837245,111845287
BP	PKINGP	GO:0006805	xenobiotic metabolic process	18	2	0.09	0.0037	111834860,111856770
BP	PKINGP	GO:0048665	neuron fate specification	20	2	0.1	0.0045	111842701,111858406
BP	PKINGP	GO:0003140	determination of left/right asymmetry in lateral mesoderm	24	2	0.12	0.0065	111857461,111857762
BP	PKINGP	GO:0060030	dorsal convergence	24	2	0.12	0.0065	111838340,111849000
BP	PKINGP	GO:2001257	regulation of cation channel activity	29	2	0.15	0.0094	111835211,111838015
BP	PKINGP	GO:0032774	RNA biosynthetic process	1641	7	8.32	0.0105	111833297,111839639,111840042,111842701,111849000,111854410,111858406
BP	PKINGP	GO:0071417	cellular response to organonitrogen compound	76	2	0.39	0.0199	111848612,111857408
BP	PSN3	GO:0051480	regulation of cytosolic calcium ion concentration	92	5	0.86	0.00011	111837964,111842483,111842486,111844482,111856036
BP	PSN3	GO:0060048	cardiac muscle contraction	31	4	0.29	0.00019	111837476,111840742,111854595,111855508
BP	PSN3	GO:0006936	muscle contraction	80	11	0.75	0.00020	111837476,111840742,111840776,111843096,111843098,111846153,111846530,111851888,111854595,111855508,111859615
BP	PSN3	GO:0009617	response to bacterium	102	7	0.96	0.00028	111836991,111844419,111857261,111857483,111860092,111860093,111860134
BP	PSN3	GO:0014823	response to activity	18	3	0.17	0.00059	111837476,111855508,111857483
BP	PSN3	GO:0045214	sarcomere organization	66	4	0.62	0.00338	111840742,111843323,111843806,111854595
BP	PSN3	GO:0030240	skeletal muscle thin filament assembly	33	3	0.31	0.00356	111843323,111843806,111852410
BP	PSN3	GO:0019062	virion attachment to host cell	10	2	0.09	0.00373	111847744,111848293
BP	PSN3	GO:0030241	skeletal muscle myosin thick filament assembly	35	3	0.33	0.00422	111843323,111843806,111852410
BP	PSN3	GO:0003231	cardiac ventricle development	26	4	0.24	0.00440	111836447,111837476,111843323,111855508
BP	PSN3	GO:0003230	cardiac atrium development	11	2	0.1	0.00453	111836447,111843323
BP	PSN3	GO:0006955	immune response	263	11	2.46	0.00596	111841301,111844419,111844482,111847618,111850296,111856512,111857148,111857261,111859201,111860092,111860093
BP	PSN3	GO:0048769	sarcomerogenesis	14	2	0.13	0.00736	111843806,111852410
BP	PSN3	GO:0008016	regulation of heart contraction	60	4	0.56	0.00788	111834161,111840742,111843323,111855121
BP	PSN3	GO:0003208	cardiac ventricle morphogenesis	15	2	0.14	0.00844	111836447,111843323
BP	PSN3	GO:0006956	complement activation	17	2	0.16	0.01080	111860092,111860093
BP	PSN3	GO:0007157	heterophilic cell-cell adhesion via plasma membrane cell adhesion molecules	17	2	0.16	0.01080	111847744,111848293
BP	PSN3	GO:0006935	chemotaxis	304	5	2.85	0.01334	111836768,111845590,111850296,111859201,111860877
BP	PSN3	GO:0007286	spermatid development	21	2	0.2	0.01627	111847744,111848293
CC	PKINGP	GO:0005576	extracellular region	676	7	3.78	0.0044	111837245,111845287,111849000,111853010,111853027,111854529,111855744
CC	PSN3	GO:0046658	anchored component of plasma membrane	17	2	0.16	0.011	111838437,111838674
CC	PSN3	GO:0005615	extracellular space	413	9	3.98	0.018	111838657,111844419,111849681,111850296,111854989,111855799,111858674,111859201,111860134
MF	PKINGP	GO:0008395	steroid hydroxylase activity	13	2	0.07	0.0021	111834860,111856770
MF	PKINGP	GO:0016712	oxidoreductase activity, acting on paired donors, with incorporation or reduction of molecular oxygen, reduced flavin or flavoprotein as one donor, and incorporation of one atom of oxygen	15	2	0.08	0.0028	111834860,111856770
MF	PKINGP	GO:0005506	iron ion binding	98	3	0.52	0.0151	111834860,111851447,111856770
MF	PKINGP	GO:0005509	calcium ion binding	510	7	2.7	0.0179	111840084,111841953,111845776,111853010,111853027,111856218,111856797
MF	PSN3	GO:0048306	calcium-dependent protein binding	13	3	0.12	0.00019	111837476,111851888,111855508
MF	PSN3	GO:0004553	hydrolase activity, hydrolyzing O-glycosyl compounds	79	5	0.71	0.00074	111834340,111836773,111841134,111841141,111860764
MF	PSN3	GO:0008009	chemokine activity	24	3	0.22	0.00127	111847618,111850296,111859201
MF	PSN3	GO:0016832	aldehyde-lyase activity	11	2	0.1	0.00423	111835819,111848992
MF	PSN3	GO:0005179	hormone activity	49	4	0.44	0.00473	111838329,111845689,111858394,111860964
MF	PSN3	GO:0005509	calcium ion binding	510	11	4.61	0.00646	111834664,111837476,111841512,111842483,111842486,111847855,111851379,111851888,111854595,111855508,111856036
MF	PSN3	GO:0030170	pyridoxal phosphate binding	43	3	0.39	0.00685	111837128,111840350,111848992
MF	PSN3	GO:0004089	carbonate dehydratase activity	14	2	0.13	0.00688	111838785,111843528
MF	PSN3	GO:0051015	actin filament binding	189	6	1.71	0.00738	111837476,111840776,111843323,111851888,111855508,111859615
MF	PSN3	GO:0016831	carboxy-lyase activity	24	2	0.22	0.01967	111837128,111848992

## Sheet: PMAG1_vs_PMAG2
Ontology	Enriched_OTU	GO.ID	GO_term	Annotated	Significant	Expected	weight01	Genes_annotated_to_the_GOterm
BP	PMAG2	GO:0016584	nucleosome positioning	10	1	0	0.0017	111844409
BP	PMAG2	GO:0031936	negative regulation of chromatin silencing	12	1	0	0.0021	111844409
BP	PMAG2	GO:0045910	negative regulation of DNA recombination	15	1	0	0.0026	111844409
BP	PMAG2	GO:0030261	chromosome condensation	20	1	0	0.0035	111844409
BP	PMAG2	GO:0006334	nucleosome assembly	33	1	0.01	0.0057	111844409
CC	PMAG2	GO:0000786	nucleosome	31	1	0.01	0.0055	111844409
MF	PMAG2	GO:0031492	nucleosomal DNA binding	13	1	0	0.0023	111844409

## Sheet: PMAG1_vs_PSN3
Ontology	Enriched_OTU	GO.ID	GO_term	Annotated	Significant	Expected	weight01	Genes_annotated_to_the_GOterm
BP	PMAG1	GO:0006954	inflammatory response	99	7	2.11	0.0032	111835096,111841058,111846509,111848015,111851986,111857148,111860718
BP	PMAG1	GO:0000278	mitotic cell cycle	306	9	6.52	0.0035	111834740,111837614,111842970,111844118,111845482,111850126,111852946,111853965,111858327
BP	PMAG1	GO:0060048	cardiac muscle contraction	30	4	0.64	0.0036	111836917,111837476,111846241,111850207
BP	PMAG1	GO:0031629	synaptic vesicle fusion to presynaptic active zone membrane	16	3	0.34	0.0044	111841522,111852021,111861072
BP	PMAG1	GO:0071222	cellular response to lipopolysaccharide	17	3	0.36	0.0052	111833450,111838321,111860718
BP	PMAG1	GO:0046513	ceramide biosynthetic process	18	3	0.38	0.0062	111837332,111841804,111860256
BP	PMAG1	GO:0046903	secretion	192	9	4.09	0.0063	111833187,111838105,111839332,111841522,111845103,111845574,111852021,111860156,111861072
BP	PMAG1	GO:0006094	gluconeogenesis	19	3	0.4	0.0072	111845136,111853412,111853812
BP	PMAG1	GO:0042180	cellular ketone metabolic process	43	4	0.92	0.0108	111837381,111839174,111841854,111849360
BP	PMAG1	GO:0045214	sarcomere organization	66	5	1.41	0.0131	111836917,111850378,111850394,111851922,111854102
BP	PMAG1	GO:0042886	amide transport	781	14	16.64	0.0152	111833079,111841522,111842909,111844865,111845103,111846903,111847315,111848480,111850785,111856934,111857824,111860156,111860822,111861072
BP	PMAG1	GO:0071277	cellular response to calcium ion	25	3	0.53	0.0155	111851710,111851939,111858178
BP	PMAG1	GO:0003009	skeletal muscle contraction	26	3	0.55	0.0173	111836917,111837476,111858084
BP	PMAG1	GO:0007548	sex differentiation	10	2	0.21	0.0182	111839174,111841272
BP	PMAG1	GO:0015909	long-chain fatty acid transport	10	2	0.21	0.0182	111839332,111845574
BP	PMAG1	GO:0042537	benzene-containing compound metabolic process	10	2	0.21	0.0182	111837381,111841854
BP	PSN3	GO:0070098	chemokine-mediated signaling pathway	11	4	0.29	0.00013	111834475,111850296,111857771,111860419
BP	PSN3	GO:0071346	cellular response to interferon-gamma	11	4	0.29	0.00013	111834475,111850296,111857771,111860419
BP	PSN3	GO:0048247	lymphocyte chemotaxis	12	4	0.31	0.00019	111834475,111850296,111857771,111860419
BP	PSN3	GO:0042742	defense response to bacterium	35	6	0.91	0.00025	111834560,111836991,111844200,111844419,111853509,111858223
BP	PSN3	GO:0071347	cellular response to interleukin-1	13	4	0.34	0.00027	111834475,111850296,111857771,111860419
BP	PSN3	GO:0006935	chemotaxis	291	18	7.57	0.00034	111834475,111835302,111836768,111837830,111838363,111840402,111845590,111845729,111845866,111847979,111850195,111850296,111854725,111854837,111857771,111858598,111859201,111860419
BP	PSN3	GO:0006954	inflammatory response	99	11	2.57	0.00035	111834475,111839961,111842199,111844200,111850296,111853509,111854837,111857771,111858223,111858598,111860419
BP	PSN3	GO:0051482	positive regulation of cytosolic calcium ion concentration involved in phospholipase C-activating G-protein coupled signaling pathway	14	4	0.36	0.00037	111837598,111849769,111850632,111856263
BP	PSN3	GO:0035025	positive regulation of Rho protein signal transduction	17	4	0.44	0.00082	111837598,111849769,111850632,111856263
BP	PSN3	GO:0070374	positive regulation of ERK1 and ERK2 cascade	78	8	2.03	0.00092	111834475,111834876,111839208,111850296,111852794,111853509,111857771,111860419
BP	PSN3	GO:0006811	ion transport	710	40	18.46	0.00097	111833064,111833161,111834001,111834143,111834772,111837046,111838155,111839187,111839581,111839715,111840706,111841201,111842914,111843506,111843728,111843989,111844092,111844190,111846602,111846687,111847983,111848114,111848932,111849031,111850493,111851127,111851371,111853347,111853671,111853980,111854144,111854548,111854798,111855303,111856775,111858271,111859193,111859508,111859722,111860271
BP	PSN3	GO:0071356	cellular response to tumor necrosis factor	19	4	0.49	0.00128	111834475,111850296,111857771,111860419
BP	PSN3	GO:0030593	neutrophil chemotaxis	35	5	0.91	0.00197	111834475,111850296,111857771,111858598,111860419
BP	PSN3	GO:0009617	response to bacterium	100	14	2.6	0.00203	111833516,111834560,111836991,111842199,111843734,111844200,111844419,111853509,111854364,111857483,111858223,111858598,111860092,111860093
BP	PSN3	GO:0006955	immune response	253	23	6.58	0.00219	111834108,111834475,111834560,111835476,111837830,111839961,111842728,111844200,111844419,111847618,111849864,111850195,111850296,111851443,111853643,111854837,111857771,111858223,111859201,111860092,111860093,111860419,111860508
BP	PSN3	GO:0055085	transmembrane transport	676	34	17.57	0.00376	111833064,111833161,111833947,111834772,111838155,111839187,111839581,111839644,111839715,111840706,111841201,111843050,111843506,111843989,111844092,111844190,111846240,111846602,111846687,111848114,111849031,111849762,111850463,111850493,111851127,111854092,111854548,111854798,111856775,111858271,111859155,111859193,111859508,111859722
BP	PSN3	GO:0051932	synaptic transmission, GABAergic	13	3	0.34	0.00410	111838155,111839581,111840813
BP	PSN3	GO:0006813	potassium ion transport	83	7	2.16	0.00616	111833161,111839715,111840706,111842914,111849031,111858271,111859508
BP	PSN3	GO:0035987	endodermal cell differentiation	17	3	0.44	0.00637	111833934,111839187,111848251
BP	PSN3	GO:1903510	mucopolysaccharide metabolic process	16	3	0.42	0.00758	111838718,111841398,111841399
BP	PSN3	GO:0003429	growth plate cartilage chondrocyte morphogenesis	16	3	0.42	0.00758	111835722,111837455,111853278
BP	PSN3	GO:0007155	cell adhesion	422	17	10.97	0.00820	111834665,111835072,111835370,111835532,111836266,111838462,111838468,111839656,111840880,111843028,111846173,111847979,111848293,111849769,111854786,111856058,111858495
BP	PSN3	GO:0006508	proteolysis	787	22	20.46	0.01108	111833083,111833595,111838384,111839961,111843141,111844178,111844200,111844992,111848320,111849769,111850020,111850021,111851811,111853517,111853704,111854828,111855691,111858223,111858598,111860092,111860093,111860508
BP	PSN3	GO:0060326	cell chemotaxis	75	8	1.95	0.01389	111834475,111837830,111850195,111850296,111854837,111857771,111858598,111860419
BP	PSN3	GO:0006816	calcium ion transport	111	8	2.89	0.01399	111834001,111839187,111841201,111843989,111844092,111850493,111853671,111859722
BP	PSN3	GO:0007127	meiosis I	28	3	0.73	0.01696	111836822,111848485,111848944
BP	PSN3	GO:0071466	cellular response to xenobiotic stimulus	41	5	1.07	0.01837	111833488,111834860,111841237,111847787,111847995
CC	PMAG1	GO:0016021	integral component of membrane	4008	103	87.94	0.0048	111832697,111832762,111832985,111833171,111833390,111833450,111833481,111833575,111834196,111834657,111835096,111835193,111835217,111835736,111835992,111836275,111836917,111836994,111837332,111837499,111837771,111837791,111837862,111838224,111838321,111839174,111839455,111839639,111839870,111840475,111841522,111841804,111841809,111842399,111842543,111842890,111842909,111843202,111843250,111843410…
CC	PMAG1	GO:0048786	presynaptic active zone	20	3	0.44	0.0090	111838369,111841522,111861072
CC	PSN3	GO:0031012	extracellular matrix	146	12	3.76	0.00026	111835722,111836266,111837455,111838468,111843028,111844329,111846421,111848653,111853254,111853278,111855691,111856858
CC	PSN3	GO:0030424	axon	95	9	2.45	0.00241	111839208,111840885,111847979,111847983,111849445,111853509,111855303,111855414,111858495
CC	PSN3	GO:0005922	connexin complex	17	3	0.44	0.00879	111833033,111834043,111835472
CC	PSN3	GO:0034703	cation channel complex	85	5	2.19	0.01659	111850493,111851371,111853980,111859508,111859722
MF	PMAG1	GO:0005509	calcium ion binding	502	23	10.83	0.00056	111832985,111833390,111833450,111833727,111834328,111835096,111836917,111837375,111837476,111838673,111839332,111843250,111844118,111845490,111845574,111847688,111850460,111850760,111852675,111853010,111853027,111855790,111858084
MF	PMAG1	GO:0042562	hormone binding	20	4	0.43	0.00078	111837862,111845995,111851429,111859806
MF	PMAG1	GO:0004620	phospholipase activity	44	5	0.95	0.00246	111837758,111839332,111844118,111845574,111853476
MF	PMAG1	GO:0005544	calcium-dependent phospholipid binding	40	4	0.86	0.01053	111844118,111851710,111851939,111858178
MF	PMAG1	GO:0004601	peroxidase activity	34	4	0.73	0.01121	111835096,111839869,111847497,111849282
MF	PMAG1	GO:0016702	oxidoreductase activity, acting on single donors with incorporation of molecular oxygen, incorporation of two atoms of oxygen	22	3	0.47	0.01130	111837381,111846232,111846258
MF	PMAG1	GO:0008376	acetylgalactosaminyltransferase activity	24	3	0.52	0.01438	111838065,111845648,111858318
MF	PMAG1	GO:0052689	carboxylic ester hydrolase activity	69	5	1.49	0.01650	111839332,111844118,111845574,111845984,111857163
MF	PMAG1	GO:0004252	serine-type endopeptidase activity	69	5	1.49	0.01650	111833727,111834328,111836275,111839318,111855790
MF	PMAG1	GO:0016846	carbon-sulfur lyase activity	10	2	0.22	0.01862	111841854,111846232
MF	PSN3	GO:0004252	serine-type endopeptidase activity	69	8	1.71	0.00029	111833595,111834108,111844992,111848320,111854828,111860092,111860093,111860508
MF	PSN3	GO:0005262	calcium channel activity	66	7	1.64	0.00046	111833186,111834772,111841201,111843989,111850493,111854798,111859722
MF	PSN3	GO:0004930	G-protein coupled receptor activity	195	23	4.83	0.00068	111835882,111837437,111837598,111837830,111839187,111840621,111843016,111845590,111845866,111849415,111849769,111849794,111850195,111850632,111853896,111853980,111854364,111854725,111854837,111856263,111858893,111859388,111859725
MF	PSN3	GO:0022857	transmembrane transporter activity	714	44	17.69	0.00086	111833064,111833161,111833186,111833947,111834043,111834772,111838155,111839581,111839644,111839715,111840706,111841201,111842142,111842914,111843050,111843506,111843728,111843989,111844092,111844190,111846142,111846240,111846602,111846687,111848114,111848932,111849031,111849401,111849762,111850463,111850493,111851371,111853347,111853980,111854092,111854144,111854548,111854798,111856775,111858271…
MF	PSN3	GO:0045028	G-protein coupled purinergic nucleotide receptor activity	10	3	0.25	0.00159	111849415,111854725,111856263
MF	PSN3	GO:0005242	inward rectifier potassium channel activity	10	3	0.25	0.00159	111833161,111840706,111849031
MF	PSN3	GO:0004950	chemokine receptor activity	17	5	0.42	0.00178	111837830,111845590,111845866,111850195,111854837
MF	PSN3	GO:0005109	frizzled binding	12	3	0.3	0.00281	111835532,111841354,111848787
MF	PSN3	GO:0032561	guanyl ribonucleotide binding	412	8	10.21	0.00365	111838490,111839298,111841396,111848744,111852876,111853690,111853830,111855901
MF	PSN3	GO:0008238	exopeptidase activity	68	5	1.69	0.00414	111834108,111835986,111842199,111843141,111844178
MF	PSN3	GO:0019957	C-C chemokine binding	14	3	0.35	0.00448	111837830,111850195,111854837
MF	PSN3	GO:0016493	C-C chemokine receptor activity	14	3	0.35	0.00448	111837830,111850195,111854837
MF	PSN3	GO:0004970	ionotropic glutamate receptor activity	16	3	0.4	0.00664	111848932,111851371,111853980
MF	PSN3	GO:0008528	G-protein coupled peptide receptor activity	50	9	1.24	0.00817	111837437,111837830,111845590,111845866,111849769,111850195,111854364,111854837,111859725
MF	PSN3	GO:0005267	potassium channel activity	61	6	1.51	0.01070	111833161,111840706,111849031,111851371,111858271,111859508
MF	PSN3	GO:0008201	heparin binding	40	4	0.99	0.01677	111836266,111838462,111841354,111843028
MF	PSN3	GO:0016831	carboxy-lyase activity	23	3	0.57	0.01849	111837128,111848992,111850145

## Sheet: PMAG2_vs_PSN3
Ontology	Enriched_OTU	GO.ID	GO_term	Annotated	Significant	Expected	weight01	Genes_annotated_to_the_GOterm
BP	PMAG2	GO:0042537	benzene-containing compound metabolic process	10	2	0.06	0.0017	111837381,111841854
BP	PMAG2	GO:0043255	regulation of carbohydrate biosynthetic process	11	2	0.07	0.0020	111853412,111853812
BP	PMAG2	GO:0031327	negative regulation of cellular biosynthetic process	400	7	2.48	0.0023	111835010,111841058,111842970,111850394,111853412,111853812,111857408
BP	PMAG2	GO:2000765	regulation of cytoplasmic translation	12	2	0.07	0.0024	111850394,111857408
BP	PMAG2	GO:0010906	regulation of glucose metabolic process	13	2	0.08	0.0028	111853412,111853812
BP	PMAG2	GO:0006954	inflammatory response	98	4	0.61	0.0032	111835096,111841058,111846509,111860718
BP	PMAG2	GO:0006094	gluconeogenesis	17	2	0.11	0.0049	111853412,111853812
BP	PMAG2	GO:0035914	skeletal muscle cell differentiation	18	2	0.11	0.0055	111850394,111852946
BP	PMAG2	GO:0044703	multi-organism reproductive process	93	3	0.58	0.0061	111849820,111850715,111859806
BP	PMAG2	GO:0042743	hydrogen peroxide metabolic process	15	2	0.09	0.0061	111835096,111849282
BP	PMAG2	GO:1901605	alpha-amino acid metabolic process	112	4	0.69	0.0074	111837381,111841854,111854868,111857924
BP	PMAG2	GO:0007275	multicellular organism development	3293	19	20.43	0.0079	111833130,111833781,111837476,111837986,111839870,111840872,111841058,111842242,111842890,111842970,111843988,111848511,111850394,111852909,111852946,111853412,111853812,111855133,111859700
BP	PMAG2	GO:0003009	skeletal muscle contraction	25	2	0.16	0.0104	111837476,111858084
BP	PMAG2	GO:0009914	hormone transport	23	2	0.14	0.0122	111845995,111849820
BP	PMAG2	GO:0030282	bone mineralization	31	2	0.19	0.0157	111839870,111842890
BP	PSN3	GO:0009617	response to bacterium	101	6	1.2	0.00073	111836991,111842199,111843734,111857483,111860092,111860093
BP	PSN3	GO:0071466	cellular response to xenobiotic stimulus	40	4	0.47	0.00210	111833488,111834860,111841237,111847995
BP	PSN3	GO:0044270	cellular nitrogen compound catabolic process	173	4	2.05	0.00217	111833488,111842017,111842108,111850435
BP	PSN3	GO:0046700	heterocycle catabolic process	173	4	2.05	0.00217	111833488,111842017,111842108,111850435
BP	PSN3	GO:0051480	regulation of cytosolic calcium ion concentration	89	4	1.06	0.00346	111842483,111850493,111851269,111856263
BP	PSN3	GO:0040011	locomotion	717	17	8.5	0.00434	111833161,111835532,111835819,111835822,111836768,111838450,111838785,111840402,111845590,111845729,111847618,111847979,111856058,111857771,111859201,111859841,111860419
BP	PSN3	GO:0006508	proteolysis	785	12	9.31	0.00543	111836783,111838384,111838674,111841511,111844178,111851811,111854828,111855691,111856069,111860092,111860093,111860508
BP	PSN3	GO:0070098	chemokine-mediated signaling pathway	10	2	0.12	0.00591	111857771,111860419
BP	PSN3	GO:0071346	cellular response to interferon-gamma	10	2	0.12	0.00591	111857771,111860419
BP	PSN3	GO:0050974	detection of mechanical stimulus involved in sensory perception	10	2	0.12	0.00591	111834772,111843989
BP	PSN3	GO:0042537	benzene-containing compound metabolic process	10	2	0.12	0.00591	111842017,111842108
BP	PSN3	GO:0009074	aromatic amino acid family catabolic process	11	2	0.13	0.00716	111842017,111842108
BP	PSN3	GO:0048247	lymphocyte chemotaxis	11	2	0.13	0.00716	111857771,111860419
BP	PSN3	GO:0071347	cellular response to interleukin-1	12	2	0.14	0.00853	111857771,111860419
BP	PSN3	GO:0071674	mononuclear cell migration	12	2	0.14	0.00853	111857771,111860419
BP	PSN3	GO:0007186	G-protein coupled receptor signaling pathway	324	12	3.84	0.00981	111836394,111837437,111838155,111840621,111845590,111849794,111853651,111853896,111853980,111856263,111857771,111860419
BP	PSN3	GO:0042402	cellular biogenic amine catabolic process	13	2	0.15	0.01000	111842017,111842108
BP	PSN3	GO:0007417	central nervous system development	502	11	5.95	0.01001	111835532,111835819,111835822,111838468,111839715,111841261,111842914,111846462,111854017,111855852,111859841
BP	PSN3	GO:0006935	chemotaxis	292	9	3.46	0.01103	111836768,111838450,111840402,111845590,111845729,111847979,111857771,111859201,111860419
BP	PSN3	GO:0034612	response to tumor necrosis factor	19	3	0.23	0.01172	111842199,111857771,111860419
BP	PSN3	GO:0006813	potassium ion transport	84	5	1	0.01289	111833161,111839715,111842914,111858271,111859420
BP	PSN3	GO:1903510	mucopolysaccharide metabolic process	16	2	0.19	0.01503	111841398,111841399
BP	PSN3	GO:0003429	growth plate cartilage chondrocyte morphogenesis	16	2	0.19	0.01503	111835722,111853278
BP	PSN3	GO:0071356	cellular response to tumor necrosis factor	18	2	0.21	0.01887	111857771,111860419
BP	PSN3	GO:2000241	regulation of reproductive process	18	2	0.21	0.01887	111848485,111856858
CC	PMAG2	GO:0005576	extracellular region	646	11	4.26	0.0011	111833781,111839332,111842242,111845087,111845995,111849820,111853412,111853521,111853812,111855790,111860718
CC	PMAG2	GO:0048786	presynaptic active zone	20	2	0.13	0.0076	111838369,111841522
CC	PMAG2	GO:0016529	sarcoplasmic reticulum	24	2	0.16	0.0108	111857862,111858084
CC	PSN3	GO:0016021	integral component of membrane	3998	73	47.95	0.00023	111832723,111833033,111833161,111834772,111835370,111835822,111836606,111836768,111836989,111837437,111838132,111838155,111838450,111838592,111838785,111839715,111839748,111840402,111840621,111840720,111840744,111842142,111842199,111842914,111843096,111843411,111843858,111843989,111844190,111844232,111844513,111844704,111845323,111845590,111845729,111847298,111847511,111847979,111848352,111848385…
CC	PSN3	GO:0045211	postsynaptic membrane	85	5	1.02	0.00353	111835370,111843453,111844190,111848932,111853980
CC	PSN3	GO:0031012	extracellular matrix	145	6	1.74	0.00801	111835722,111838468,111849684,111853278,111855691,111856858
CC	PSN3	GO:0005887	integral component of plasma membrane	611	16	7.33	0.01103	111838155,111838450,111840621,111844190,111845729,111849794,111850493,111851269,111851443,111853896,111853980,111854688,111856058,111856263,111858271,111859841
CC	PSN3	GO:0030424	axon	97	5	1.16	0.01177	111840744,111840885,111843453,111847979,111858495
CC	PSN3	GO:0005811	lipid droplet	17	2	0.2	0.01727	111832723,111854019
MF	PMAG2	GO:0020037	heme binding	82	4	0.55	0.0022	111835096,111837381,111838369,111849282
MF	PMAG2	GO:0016641	oxidoreductase activity, acting on the CH-NH2 group of donors, oxygen as acceptor	16	2	0.11	0.0050	111854868,111857924
MF	PMAG2	GO:0071949	FAD binding	21	2	0.14	0.0085	111854868,111857924
MF	PMAG2	GO:0005509	calcium ion binding	490	8	3.26	0.0162	111833727,111835096,111837476,111839332,111844974,111847688,111855790,111858084
MF	PSN3	GO:0008009	chemokine activity	24	4	0.26	0.00012	111847618,111857771,111859201,111860419
MF	PSN3	GO:0020037	heme binding	82	6	0.9	0.00028	111833488,111834860,111842017,111842108,111847995,111859062
MF	PSN3	GO:0004867	serine-type endopeptidase inhibitor activity	37	4	0.41	0.00069	111841398,111841399,111856257,111857834
MF	PSN3	GO:0004252	serine-type endopeptidase activity	66	5	0.72	0.00077	111838674,111854828,111860092,111860093,111860508
MF	PSN3	GO:0005242	inward rectifier potassium channel activity	10	2	0.11	0.00508	111833161,111859420
MF	PSN3	GO:0070679	inositol 1,4,5 trisphosphate binding	11	2	0.12	0.00616	111850493,111851269
MF	PSN3	GO:0005391	sodium:potassium-exchanging ATPase activity	11	2	0.12	0.00616	111839715,111842914
MF	PSN3	GO:0005109	frizzled binding	12	2	0.13	0.00734	111835532,111841354
MF	PSN3	GO:0015929	hexosaminidase activity	13	2	0.14	0.00861	111833635,111833641
MF	PSN3	GO:0016712	oxidoreductase activity, acting on paired donors, with incorporation or reduction of molecular oxygen, reduced flavin or flavoprotein as one donor, and incorporation of one atom of oxygen	15	2	0.16	0.01143	111834860,111847995
MF	PSN3	GO:0004970	ionotropic glutamate receptor activity	16	2	0.18	0.01297	111848932,111853980
MF	PSN3	GO:0005262	calcium channel activity	65	4	0.71	0.01623	111834772,111843989,111850493,111851269
