# Supplementary material for: The transcriptional correlates of divergent electric organ discharges in Paramormyrops electric fish
Source: BMC Evol Biol. 2020 Jan 9;20:6. doi: 10.1186/s12862-019-1572-3 (PMC6953315; doi:10.1186/s12862-019-1572-3)
Supplement: Supplementary file 4 — Additional file 4. DEG per EOD feature and phenotype identified with the Set B analysis. Values under each sample are TMM normalized, log2(TMM + 1) transformed, and mean-centered expression values. [file 12862_2019_1572_MOESM4_ESM.xlsx]

## Sheet: duration
Pking_Entrez_geneID	Pking_gene_name	Pking_gene_symbol	type_of_gene	enriched phenotype	PKINGN_6898	PKINGN_6900	PKINGN_6901	PKINGP_6716	PKINGP_6718	PMAG1_6780	PMAG1_6787	PMAG2_6768	PMAG2_6769	PSN3_6739	PSN3_6742
111840486	fibrinogen-like protein 1	LOC111840486	protein-coding	short_EOD	-0.699128	-0.544506	-0.992086	0.800654	0.346306	-0.728599	-0.496869	-0.396157	-0.381564	1.33228	1.75967
111840938	uncharacterized LOC111840938	LOC111840938	ncRNA	short_EOD	-0.235006	-0.152677	1.09589	0.243704	0.730357	-1.12093	-1.14501	-1.24269	-1.14321	1.98499	0.98458
111836477	cocaine- and amphetamine-regulated transcript protein-like	LOC111836477	protein-coding	short_EOD	-0.129134	-0.267709	-0.223831	-0.298166	0.55843	-0.406523	-0.231478	-0.406523	-0.270332	0.573868	1.1014
111837013	uncharacterized LOC111837013	LOC111837013	ncRNA	short_EOD	-0.942561	-0.244396	-1.04793	0.247053	-0.233513	0.0287986	-0.837758	-0.291022	-0.912163	1.86766	2.36583
111837384	follistatin like 5	fstl5	protein-coding	short_EOD	0.172913	-0.310931	-0.501874	-0.246801	-0.159099	-0.525397	-0.149167	-0.42336	-0.301593	1.23839	1.20692
111841997	uncharacterized LOC111841997	LOC111841997	ncRNA	short_EOD	-1.15268	-1.30972	-1.15786	-0.824294	-1.16437	-0.460121	0.0122077	0.261228	0.460051	3.33828	1.99727
111837178	sarcolemmal membrane-associated protein-like	LOC111837178	protein-coding	short_EOD	-0.713097	-0.713097	-0.678881	1.35041	-0.713097	-0.713097	-0.0215629	0.164255	-0.352452	1.51588	0.874748
111834340	acidic mammalian chitinase-like	LOC111834340	protein-coding	short_EOD	-0.691136	-0.520909	-0.657568	-0.313252	-0.565039	-0.353535	0.668866	0.141229	0.0923462	1.43838	0.760618
111854828	trypsin-3-like	LOC111854828	protein-coding	short_EOD	0.304168	0.480088	-0.480695	0.291125	-0.00964143	-0.87221	-0.959462	-1.40011	-0.975393	1.47196	2.15017
111850748	CD59 glycoprotein-like	LOC111850748	protein-coding	short_EOD	-0.270989	-0.270989	-0.140058	-0.270989	-0.270989	-0.270989	-0.270989	0.133914	-0.270989	0.661072	1.242
111837812	villin like	vill	protein-coding	short_EOD	-0.236894	0.281919	-0.0262671	-0.0910799	-0.195984	-0.450787	-0.534896	-0.488203	-0.079785	0.603039	1.21894
111856512	FYN-binding protein 1-like	LOC111856512	protein-coding	short_EOD	-1.53595	-0.761509	-1.35049	-1.41217	-1.30711	-0.308143	0.852285	3.04382	-2.18872	1.9215	3.04649
111855425	cell surface A33 antigen-like	LOC111855425	protein-coding	short_EOD	-0.402592	-0.0864466	-0.122824	-0.0876059	-0.340471	-0.347397	-0.269029	-0.20347	-0.21863	0.529469	1.549
111836773	lysozyme C-like	LOC111836773	protein-coding	short_EOD	-1.28479	-1.58934	-1.91702	-1.2425	-0.549862	-0.997846	0.920834	-0.503732	-1.51354	4.91134	3.76647
111837276	histone H3 associated protein kinase	haspin	protein-coding	short_EOD	-0.169911	-0.142032	-0.327136	0.187698	0.367355	-0.376362	-0.320611	-0.303783	-0.164058	0.664994	0.583847
111838966	uncharacterized LOC111838966	LOC111838966	ncRNA	short_EOD	0.275846	0.675888	0.477112	-0.718883	-0.512362	-0.722043	-0.829283	-0.891968	-0.513274	1.22533	1.53363
111842108	indoleamine 2,3-dioxygenase 2-like	LOC111842108	protein-coding	short_EOD	0.0481185	-0.548364	0.0208339	-0.134291	-1.45217	-0.308127	0.374019	-1.09265	-0.487221	0.869177	2.71068
111843287	protein phosphatase 1 regulatory subunit 27-like	LOC111843287	protein-coding	short_EOD	0.260531	-0.0949261	-0.807205	-1.41247	-1.25231	-0.0774563	-0.0754319	-0.435651	-0.802892	2.80199	1.89582
111840385	nuclear receptor subfamily 4 group A member 1	nr4a1	protein-coding	short_EOD	-0.65876	-0.300403	-0.549419	-0.06091	-0.0589868	-0.434427	-0.038631	-0.183353	-0.525322	1.83314	0.977075
111848804	G protein-regulated inducer of neurite outgrowth 2-like	LOC111848804	protein-coding	short_EOD	-0.221792	-0.0771221	-0.470771	0.205176	0.257979	-0.604682	-0.668563	-0.256681	-0.469772	0.904894	1.40133
111842332	uncharacterized LOC111842332	LOC111842332	ncRNA	short_EOD	-0.30986	-0.30986	-0.30986	-0.30986	-0.30986	-0.30986	0.465823	-0.30986	-0.30986	1.22868	0.784376
111846142	sodium- and chloride-dependent GABA transporter 1-like	LOC111846142	protein-coding	short_EOD	-0.058065	-0.128734	-0.118979	0.151489	0.270558	-0.68847	-0.419437	-0.631887	-0.341372	0.783497	1.1814
111850277	GREB1-like protein	LOC111850277	protein-coding	short_EOD	-0.149174	-0.270675	-0.247917	-0.212699	-0.240804	-0.176057	-0.394122	-0.0371155	-0.0862021	1.1427	0.672065
111847744	nectin-3-like protein	LOC111847744	protein-coding	short_EOD	0.233242	-0.146973	-0.365677	-0.358907	-0.33214	-0.274945	0.0191888	-0.453819	0.161598	0.538224	0.980209
111856910	uncharacterized LOC111856910	LOC111856910	protein-coding	short_EOD	-0.561888	-0.526264	-0.561888	0.222197	0.350379	-0.561888	-0.41393	-0.561888	-0.561888	1.91398	1.26308
111851489	coagulation factor XII-like	LOC111851489	protein-coding	short_EOD	0.753552	-0.456623	-0.0466787	0.314509	0.153124	-0.639315	-0.639315	-0.639315	-0.639315	0.866576	0.972801
111860419	C-C motif chemokine 21-like	LOC111860419	protein-coding	short_EOD	-1.81825	-0.711667	-0.454722	1.2571	0.565541	-0.697063	-0.69005	-0.216734	-0.869627	2.08673	1.54874
111843980	uncharacterized LOC111843980	LOC111843980	ncRNA	short_EOD	0.941147	1.97459	1.30869	-1.3497	-1.48458	-1.48458	-1.48458	-1.48458	-1.48458	1.98986	2.55833
111838674	prostasin-like	LOC111838674	protein-coding	short_EOD	-0.442001	-0.791366	-0.368057	-0.791366	-0.472904	-0.325653	0.791672	-0.431845	-0.336137	1.34384	1.82382
111858674	Golgi-associated plant pathogenesis-related protein 1-like	LOC111858674	protein-coding	short_EOD	-1.14699	-0.425183	-0.734078	-0.327517	-0.97625	-0.0792634	-0.352548	-0.355356	0.119896	2.47866	1.79863
111851780	uncharacterized LOC111851780	LOC111851780	ncRNA	short_EOD	-0.76335	1.47605	0.468082	-0.76335	-0.76335	-0.76335	-0.76335	-0.76335	-0.76335	1.96827	1.43105
111840758	cAMP-responsive element modulator-like	LOC111840758	protein-coding	short_EOD	-1.50763	-0.849251	-0.760556	-0.224798	-0.142487	-0.0945186	-0.0788772	0.576137	-0.466877	1.46455	2.0843
111844482	chemokine-like receptor 1	LOC111844482	protein-coding	short_EOD	-1.4131	-0.51547	-0.442244	-0.5039	-0.0462856	0.126434	0.313298	-0.493948	0.099888	1.18073	1.69459
111854896	uncharacterized LOC111854896	LOC111854896	ncRNA	short_EOD	0.34185	0.0526836	-0.0734432	-0.190454	0.0987506	-0.359548	-0.571183	-0.571183	-0.571183	1.28002	0.563695
111841669	uncharacterized LOC111841669	LOC111841669	protein-coding	short_EOD	-0.946463	-0.752376	-0.815532	-0.619926	-0.946463	-0.349051	0.278812	0.100377	0.0542582	2.55739	1.43897
111847584	protein-lysine 6-oxidase-like	LOC111847584	protein-coding	short_EOD	0.348084	-0.403645	-0.148264	-0.105173	-0.661742	-0.56535	-0.456825	-0.269059	0.0613551	0.77935	1.42127
111844533	uncharacterized LOC111844533	LOC111844533	ncRNA	short_EOD	-0.482205	-0.482205	-0.482205	-0.090437	-0.482205	-0.482205	-0.482205	-0.482205	-0.482205	2.12518	1.82289
111859326	C-X-C chemokine receptor type 1-like	LOC111859326	protein-coding	short_EOD	-0.247591	-0.369419	-0.547914	-0.12105	-0.391169	-0.239896	0.520988	-0.353912	-0.180827	1.52841	0.402381
111851617	extensin-like	LOC111851617	protein-coding	short_EOD	-0.614433	-0.474916	-0.0614963	-0.704273	1.38378	-0.37093	-0.750512	-1.19781	-0.384369	1.98589	1.18907
111837258	tetratricopeptide repeat domain 21B	ttc21b	protein-coding	short_EOD	-0.832892	-1.05214	-0.94632	0.22656	0.193118	-0.610617	-0.34051	-0.315369	-0.14379	2.16094	1.66102
111852876	GTP-binding protein Rhes-like	LOC111852876	protein-coding	short_EOD	-0.529057	-1.06387	-0.946674	0.311274	-0.117503	-0.65501	-0.548516	-0.246949	-0.568242	2.06118	2.30337
111841800	GTPase IMAP family member 7-like	LOC111841800	protein-coding	short_EOD	0.361077	-0.300181	0.0453282	-0.235463	-0.193459	-0.358062	-0.276068	-0.395092	-0.292099	0.460897	1.18312
111846286	retinoic acid receptor responder protein 3-like	LOC111846286	protein-coding	short_EOD	-0.551324	-0.787083	-0.869785	-0.869785	-0.869785	-0.742812	2.65616	-0.687093	-0.869785	2.24758	1.34372
111843323	myosin-binding protein C, cardiac-type-like	LOC111843323	protein-coding	short_EOD	0.100052	0.661106	-1.12762	-0.435326	-0.396764	0.512531	-0.804167	-0.197328	-0.918195	0.859256	1.74645
111847926	glutathione peroxidase 3	gpx3	protein-coding	short_EOD	-1.30888	-0.914313	-0.159335	-0.562816	-0.0813119	-1.01579	0.12554	-0.203454	-0.146919	1.87156	2.39571
111839712	G-protein coupled receptor 12-like	LOC111839712	protein-coding	short_EOD	0.136209	0.0994871	-0.0984811	-0.179293	-0.215362	-0.316203	-0.243639	-0.384375	-0.276287	0.796761	0.681183
111857175	uncharacterized LOC111857175	LOC111857175	protein-coding	short_EOD	-0.541356	-0.24829	-0.405117	-0.535048	-0.486768	0.395318	-0.556609	0.113133	0.214702	1.26871	0.781331
111857858	uncharacterized LOC111857858	LOC111857858	ncRNA	short_EOD	-0.195324	-0.328244	-0.387272	0.347013	0.424698	-0.757994	-0.555106	-0.757994	-0.757994	1.37458	1.59363
111833488	heme oxygenase-like	LOC111833488	protein-coding	short_EOD	-1.25635	-0.660616	-0.606647	0.363884	0.749152	-0.661731	-0.341719	-0.244673	-1.11041	1.72219	2.04692
111844819	phthiocerol/phenolphthiocerol synthesis polyketide synthase type I PpsD-like	LOC111844819	protein-coding	short_EOD	-0.621819	-0.573582	-0.55418	-0.526907	-0.408938	-0.494846	0.189653	-0.422696	-0.552804	2.30076	1.66536
111835819	fructose-bisphosphate aldolase A-like	LOC111835819	protein-coding	short_EOD	-0.767095	-1.00221	-1.00221	0.738071	-0.613744	-1.00221	-1.00221	-1.00221	-1.00221	3.09093	3.56509
111860527	tight junction protein ZO-3-like	LOC111860527	protein-coding	short_EOD	-0.171041	-0.0283528	-0.245543	-0.301776	0.0151915	-0.373925	-0.314867	-0.198682	-0.379416	0.685133	1.31328
111851877	uncharacterized LOC111851877	LOC111851877	ncRNA	short_EOD	-1.43869	1.15824	0.942866	2.38016	-1.43869	-1.43869	-1.43869	-1.43869	-1.43869	1.4073	2.7436
111855799	R3H domain containing like	r3hdml	protein-coding	short_EOD	0.71724	-0.444546	-0.212203	-0.513719	-0.895365	-0.651058	-0.699905	0.300564	-0.501413	1.4257	1.4747
111838462	thrombospondin 3	thbs3	protein-coding	short_EOD	0.280585	0.285328	-0.476659	0.48055	-0.835628	-0.752022	-0.968871	-0.147293	-0.606839	0.997043	1.74381
111846687	transient receptor potential cation channel subfamily M member 1-like	LOC111846687	protein-coding	short_EOD	0.0596551	-0.360179	-0.375358	-0.235334	-0.230308	-0.339734	-0.371202	0.071916	-0.31159	0.542588	1.54955
111845353	heart- and neural crest derivatives-expressed protein 2-like	LOC111845353	protein-coding	short_EOD	-1.27396	-1.76424	-1.12036	-0.170274	-1.33533	0.284298	0.0101016	0.269434	1.35311	1.59265	2.15458
111857989	chloride intracellular channel protein 5-like	LOC111857989	protein-coding	short_EOD	-0.583815	-0.267669	-0.538372	-0.528619	-0.583815	-0.232186	0.164646	0.183416	0.196075	1.6197	0.570639
111859655	demethylmenaquinone methyltransferase-like	LOC111859655	protein-coding	short_EOD	-0.0608396	-0.185217	-0.420622	-0.623509	-0.34612	-0.623509	-0.623509	-0.623509	-0.623509	2.31609	1.81425
111836747	potassium channel subfamily K member 5-like	LOC111836747	protein-coding	short_EOD	-0.70057	-0.429765	-0.471824	-0.237683	-0.0738182	-0.237683	-0.314634	-0.139357	0.340691	0.647858	1.61678
111855852	TNF receptor superfamily member 6b	tnfrsf6b	protein-coding	short_EOD	1.60956	0.387071	0.0132311	-0.511731	-0.77513	-1.95109	-1.93796	-2.18701	-0.379099	3.23975	2.4924
111838798	uncharacterized LOC111838798	LOC111838798	protein-coding	short_EOD	-1.72045	-1.47435	-1.50757	-1.59878	-1.72045	-0.799017	1.22833	-0.280033	0.0124667	3.66335	4.1965
111842007	GDNF family receptor alpha-2-like	LOC111842007	protein-coding	short_EOD	-0.103665	-0.390729	-0.590003	0.636787	0.0832767	-0.993393	-0.614665	-0.485444	-0.575195	1.62836	1.40467
111851811	high choriolytic enzyme 1-like	LOC111851811	protein-coding	short_EOD	-1.4979	-1.54935	-1.91273	-1.12959	-0.549665	-0.628808	0.815847	-0.319942	-0.596824	3.97152	3.39744
111840319	gametocyte-specific factor 1-like	LOC111840319	protein-coding	short_EOD	1.04133	0.0067613	-0.300339	-1.66702	-2.08045	-0.673485	0.186784	-0.321116	-1.2682	2.41688	2.65885
111846290	uncharacterized LOC111846290	LOC111846290	ncRNA	short_EOD	0.038596	-0.380551	0.109118	-1.44184	-1.09748	-0.270188	-0.804644	-1.1382	-1.20715	3.31174	2.88059
111846679	midkine-B-like	LOC111846679	protein-coding	short_EOD	0.0411254	-0.436473	0.0567392	0.556954	0.694682	-1.33723	-1.24869	-0.604658	-0.956522	1.33355	1.90051
111859301	pyrin-like	LOC111859301	protein-coding	short_EOD	-0.618256	-0.445769	-0.466398	0.473951	-0.618256	0.263017	0.376685	-0.273428	-0.618256	0.593379	1.33333
111857138	CMRF35-like molecule 7	LOC111857138	protein-coding	short_EOD	0.0509829	0.375001	-0.591958	-0.23072	0.282412	-0.997951	-0.997951	-0.997951	-0.997951	1.993	2.11308
111855806	proenkephalin-B-like	LOC111855806	protein-coding	short_EOD	-0.178981	-0.533675	-0.272573	-0.286175	-0.237233	-0.757614	-0.03835	-0.252409	-0.069931	0.835446	1.79149
111842137	chemokine-like receptor 1	LOC111842137	protein-coding	short_EOD	-0.598241	-0.318066	-0.242308	-0.0114051	-0.22571	-0.0363254	-0.30516	0.453665	-0.712875	1.33266	0.663763
111851695	keratin, type II cytoskeletal 8-like	LOC111851695	protein-coding	short_EOD	-0.218998	-0.374883	-0.590243	-0.588916	-0.332083	-0.230329	-0.14988	-0.0506699	-0.294836	1.37279	1.45805
111856983	zinc finger BED domain-containing protein 1-like	LOC111856983	protein-coding	short_EOD	-0.740272	-0.579352	-0.413735	-0.740272	-0.641314	-0.0345157	0.458222	0.137079	-0.00301834	1.29781	1.25937
111838592	membrane bound O-acyltransferase domain containing 4	mboat4	protein-coding	short_EOD	0.399359	0.179578	0.704932	-0.740819	-0.689266	-0.734432	-0.683103	-0.783694	-0.407415	1.08417	1.67069
111859736	synaptogyrin-1-like	LOC111859736	protein-coding	short_EOD	-0.608527	-0.895648	-0.618896	-0.727349	-0.104447	-1.06791	0.787583	0.177836	-0.287178	1.22938	2.11515
111836345	uncharacterized LOC111836345	LOC111836345	protein-coding	short_EOD	0.0476336	-0.462396	-0.0883169	-0.600453	-0.643706	-0.379627	-0.115896	0.0320114	-0.207498	1.24923	1.16902
111845454	uncharacterized LOC111845454	LOC111845454	protein-coding	short_EOD	-0.394793	-0.574941	-0.257637	-0.480029	-0.0751586	-0.519745	-0.455917	-0.481381	-0.488157	1.48303	2.24473
111843067	uncharacterized LOC111843067	LOC111843067	protein-coding	short_EOD	-0.927789	-0.927789	-0.927789	0.712369	-0.501256	-0.716154	-0.409757	-0.815422	-0.652782	2.19372	2.97264
111847117	claudin-4-like	LOC111847117	protein-coding	short_EOD	0.424258	-0.025311	-0.109637	0.118038	-0.0484299	-0.352436	-0.366202	-0.426942	-0.426942	0.486091	0.727512
111836091	exostosin-1-like	LOC111836091	protein-coding	short_EOD	-0.427028	-0.25839	-0.450366	-0.0342596	-0.150204	-0.401991	0.158285	-0.00490483	-0.466498	1.05169	0.983662
111860899	uncharacterized LOC111860899	LOC111860899	protein-coding	short_EOD	0.536657	0.508276	0.703182	-0.790705	-0.734883	-0.660644	-0.631543	-0.698446	-0.651627	1.22162	1.19812
111837833	methionine-R-sulfoxide reductase B2, mitochondrial-like	LOC111837833	protein-coding	short_EOD	-0.00647779	-0.535249	-0.0154764	-0.317625	1.09138	-1.61815	-0.551518	-1.05691	-0.397422	1.54514	1.86231
111855691	matrix metalloproteinase-19-like	LOC111855691	protein-coding	short_EOD	0.374372	0.83121	0.246582	-0.583939	-0.739421	-0.795208	-0.882607	-0.744404	-0.986229	1.88609	1.39355
111849180	rac GTPase-activating protein 1-like	LOC111849180	protein-coding	short_EOD	-0.38243	-0.180282	-0.427852	-0.330762	-0.33712	0.00405117	0.0965945	-0.140815	0.178218	0.756029	0.764369
111845590	C-C chemokine receptor type 8-like	LOC111845590	protein-coding	short_EOD	-0.478395	-0.442771	-0.379437	-0.318766	-0.333044	-0.478395	-0.478395	-0.478395	-0.409381	2.03079	1.76619
111834665	protocadherin alpha-8-like	LOC111834665	protein-coding	short_EOD	-0.275262	-0.170925	-0.352077	-0.152405	-0.00778158	-0.349262	-0.238335	-0.273927	0.107354	0.725406	0.987216
111842200	gamma-glutamyltransferase 5	ggt5	protein-coding	short_EOD	-0.666477	-0.500318	-0.291219	-0.103286	-0.374086	-0.628914	0.180849	-0.812456	-1.03325	2.16501	2.06415
111842199	glutathione hydrolase 1 proenzyme-like	LOC111842199	protein-coding	short_EOD	-0.0790032	-0.338987	-0.159151	0.372148	1.34814	-0.796014	-0.922987	-0.866403	-0.922987	0.98928	1.37596
111844494	free fatty acid receptor 2-like	LOC111844494	protein-coding	short_EOD	-0.0576772	-0.772344	-0.432822	0.128041	-0.423236	-0.635243	-0.00537831	-0.78011	0.588442	1.48834	0.901989
111851872	CKLF-like MARVEL transmembrane domain-containing protein 8	LOC111851872	protein-coding	short_EOD	-0.240668	-0.79452	-0.423797	-0.513563	-0.604221	-0.274475	0.268983	-0.0738033	-0.215339	1.71061	1.16079
111853054	nocturnin-like	LOC111853054	protein-coding	short_EOD	-0.231682	0.471509	0.140926	0.674518	-0.101281	-1.2134	-0.916526	-1.12438	-1.13999	2.0682	1.37211
111836266	protein CYR61-like	LOC111836266	protein-coding	short_EOD	-0.497524	-0.084802	0.282973	0.000409674	-0.529104	-0.391601	-0.423118	0.0400045	-0.178143	0.730971	1.04993
111839256	epiregulin	ereg	protein-coding	short_EOD	-0.481545	-0.409782	-0.481545	-0.481545	-0.481545	-0.206538	0.373647	-0.282422	-0.0400615	1.53352	0.957812
111833037	cyclin A2	ccna2	protein-coding	short_EOD	-0.104243	0.0736871	-0.166881	0.297323	-0.194582	-0.358547	-0.41174	-0.354635	-0.034792	0.3724	0.882009
111854643	kinesin family member 9	kif9	protein-coding	short_EOD	-0.110688	-0.0527869	-0.118983	-0.129718	0.101031	-0.289056	-0.265187	-0.360315	-0.168548	0.685313	0.708937
111842960	neoverrucotoxin subunit beta-like	LOC111842960	protein-coding	short_EOD	0.452967	1.30892	0.671084	0.577043	1.19626	-2.28393	-2.39363	-2.39363	-2.358	2.86267	2.36025
111843858	neurensin-1-like	LOC111843858	protein-coding	short_EOD	-0.0213338	-0.34769	0.348014	-0.0981297	-0.0545594	-1.01478	0.167833	-1.12992	-0.765053	1.20221	1.71341
111839775	U2 spliceosomal RNA	LOC111839775	snRNA	short_EOD	-1.71654	-1.71654	-0.0983006	-1.71654	3.38465	-1.71654	-1.71654	-1.71654	-1.71654	4.85803	3.8714
111860093	complement factor B-like	LOC111860093	protein-coding	short_EOD	-0.412855	-0.699137	0.249073	-0.789961	0.0307238	-1.03485	-1.03485	-0.852156	-1.03485	2.50493	3.07393
111856858	zona pellucida sperm-binding protein 3-like	LOC111856858	protein-coding	short_EOD	0.120427	-0.168703	-0.401612	0.306286	0.805001	-0.634249	-0.486707	-0.971103	-0.802461	1.2452	0.987925
111852557	proenkephalin-A-like	LOC111852557	protein-coding	short_EOD	0.00393055	-0.373581	-0.414446	-0.402462	-0.31126	-0.431933	-0.0847834	-0.119237	-0.135676	0.50937	1.76008
111847870	uncharacterized LOC111847870	LOC111847870	ncRNA	short_EOD	-0.293172	-0.293172	-0.0422106	-0.293172	0.310899	-0.293172	-0.293172	-0.293172	-0.293172	0.796326	0.98719
111837830	C-C chemokine receptor type 9-like	LOC111837830	protein-coding	short_EOD	-0.0912322	-0.193272	-0.276702	0.527627	-0.192098	-0.434387	-0.182737	-0.413708	-0.29046	0.543929	1.00304
111856775	monocarboxylate transporter 7-like	LOC111856775	protein-coding	short_EOD	-0.0716356	-0.038057	0.00230832	-0.0841463	-0.253643	-0.38397	-0.165198	-0.364417	-0.205633	0.785642	0.77875
111845689	parathyroid hormone-related protein-like	LOC111845689	protein-coding	short_EOD	-0.281071	-0.0960916	-0.204169	-2.5708	-2.49432	0.103841	0.451223	1.04757	0.329408	1.57812	2.13629
111844530	transcobalamin-1-like	LOC111844530	protein-coding	short_EOD	-1.93045	-0.230013	-1.93045	1.00934	-0.222928	-1.71882	1.0503	-1.61663	-1.22558	3.8122	3.00303
111834720	protein EFR3 homolog B-like	LOC111834720	protein-coding	short_EOD	-0.91026	-0.763373	-0.757619	-1.22617	-0.780126	0.424098	1.65218	-0.156371	-0.789881	1.79584	1.51168
111853415	uncharacterized LOC111853415	LOC111853415	ncRNA	short_EOD	-0.252741	0.0932235	-0.252741	-0.252741	-0.252741	-0.252741	-0.252741	-0.252741	-0.252741	0.709994	1.21871
111834946	neuromedin U	nmu	protein-coding	short_EOD	-0.294561	-0.0791927	-0.294561	-0.294561	0.0739283	-0.294561	0.212346	-0.294561	-0.294561	0.580433	0.97985
111835986	uncharacterized LOC111835986	LOC111835986	protein-coding	short_EOD	-1.00393	-0.532878	-0.836862	-1.0377	-1.09807	-1.13554	-0.997528	-0.939913	-0.94237	3.85692	4.66786
111848599	cytoskeleton associated protein 2 like	ckap2l	protein-coding	short_EOD	-0.143669	0.320822	-0.39965	-0.0981625	-0.231982	-0.511883	-0.701022	-0.497041	-0.0287145	1.03214	1.25916
111847618	C-C motif chemokine 25-like	LOC111847618	protein-coding	short_EOD	0.41288	0.754033	0.585855	-0.936383	-1.57325	-0.543196	-1.12874	-1.06247	-0.103173	1.56567	2.02877
111833464	uncharacterized LOC111833464	LOC111833464	ncRNA	short_EOD	0.627835	1.39576	1.4616	-1.31177	-0.885235	-1.31177	-0.741305	-1.31177	-1.31177	2.18367	1.20475
111858229	leucine zipper protein 2-like	LOC111858229	protein-coding	short_EOD	-1.02514	-1.12621	-1.0555	-0.140666	0.0902504	-0.36122	0.651922	0.0577052	-0.506394	1.31575	2.0995
111858843	stonustoxin subunit alpha-like	LOC111858843	protein-coding	short_EOD	-0.328732	-0.293109	-0.105928	-0.182077	0.700544	-0.328732	-0.328732	-0.328732	-0.328732	0.793609	0.730623
111832940	uncharacterized LOC111832940	LOC111832940	ncRNA	short_EOD	-0.238597	-0.238597	-0.238597	-0.238597	-0.238597	-0.238597	-0.238597	-0.238597	-0.238597	0.968047	1.17932
111851353	proline-rich transmembrane protein 1-like	LOC111851353	protein-coding	short_EOD	-2.56513	-1.96486	-1.83569	-0.734875	-1.03107	-1.072	1.76829	0.426188	-0.00857801	3.93216	3.08555
111847451	tumor necrosis factor receptor superfamily member 5-like	LOC111847451	protein-coding	short_EOD	0.0227525	-0.125504	-0.187465	-0.286424	-0.286424	-0.286424	-0.286424	-0.286424	-0.286424	0.626609	1.38215
111851001	uncharacterized LOC111851001	LOC111851001	ncRNA	short_EOD	0.751658	-0.132121	-0.404151	1.34828	1.0898	-2.14594	-2.18014	-1.01623	-1.86934	1.63547	2.92272
111854688	premelanosome protein	pmel	protein-coding	short_EOD	0.418509	0.370387	0.610746	-0.443592	-0.174637	-0.933377	-0.855009	-0.876206	-0.81993	1.43769	1.26542
111835822	neuregulin 1	nrg1	protein-coding	short_EOD	1.3807	0.529317	-0.455153	1.36856	-0.347168	-2.99687	-0.735938	-1.09406	-1.96275	1.7179	2.59546
111859201	C-C motif chemokine 3-like	LOC111859201	protein-coding	short_EOD	-1.85741	-0.307264	-1.204	0.746102	-0.00201025	-0.97991	-1.30425	-1.29957	-0.120251	2.91786	3.4107
111860236	tropomyosin alpha-1 chain-like	LOC111860236	protein-coding	short_EOD	-0.563337	-0.657599	0.412192	0.754324	-0.149189	-1.13016	-1.16583	-0.211274	-0.973916	1.22905	2.45574
111849805	proteinase-activated receptor 3-like	LOC111849805	protein-coding	short_EOD	-0.965373	0.170046	0.384051	-0.0271607	-0.600541	-0.808666	-0.606486	-0.962828	-0.153477	1.78484	1.7856
111836107	ABRA C-terminal like	abracl	protein-coding	short_EOD	-0.793823	-0.482657	-0.138339	-0.681006	-0.567182	0.185177	-0.396465	-0.434964	-0.189532	1.43065	2.06814
111840167	uncharacterized LOC111840167	LOC111840167	ncRNA	short_EOD	-0.462042	-0.462042	-0.462042	-0.462042	-0.462042	-0.462042	-0.343018	-0.462042	-0.2934	2.03058	1.84013
111833716	uncharacterized LOC111833716	LOC111833716	protein-coding	short_EOD	-0.58921	-0.517447	-0.501068	-0.0255634	0.288927	-0.0432413	-0.0823031	-0.0853522	-0.284699	0.323823	1.51613
111857261	CD276 antigen homolog	LOC111857261	protein-coding	short_EOD	-0.477689	-0.575629	-0.611253	-0.556057	-0.432379	-0.259625	0.118191	-0.0662731	0.541904	0.444637	1.87417
111838471	tetratricopeptide repeat domain 24	ttc24	protein-coding	short_EOD	-1.19327	-1.57524	-1.34993	-1.12288	-1.51259	0.383653	1.16683	1.17839	0.0367168	1.72445	2.26388
111850403	uncharacterized LOC111850403	LOC111850403	ncRNA	short_EOD	-0.826235	-0.125717	0.463826	-0.339792	-0.532852	0.0534926	-0.722301	0.134081	-1.01903	1.24771	1.66681
111841790	uncharacterized LOC111841790	LOC111841790	ncRNA	short_EOD	-0.428101	-0.428101	-0.428101	-0.428101	-0.428101	-0.428101	-0.428101	-0.428101	-0.428101	1.24997	2.60294
111851678	soluble scavenger receptor cysteine-rich domain-containing protein SSC5D-like	LOC111851678	protein-coding	short_EOD	-0.303158	0.0439775	-0.335112	-0.204456	-0.849685	-0.756173	0.347649	-0.520903	-0.48628	1.66658	1.39756
111834716	Kv channel-interacting protein 4	LOC111834716	protein-coding	short_EOD	-0.243627	-0.714277	0.0882941	0.0773545	0.331844	-0.752132	-0.64767	-0.44101	-0.562012	1.00992	1.85332
111844916	uncharacterized LOC111844916	LOC111844916	ncRNA	short_EOD	-0.389522	-0.389522	-0.389522	0.0240718	0.128509	-0.389522	0.00334467	-0.389522	-0.389522	1.22023	0.960975
111838288	syntaxin-1B-like	LOC111838288	protein-coding	short_EOD	-0.507521	-0.528202	0.382776	-0.529847	0.309527	-0.688634	-0.285129	-0.984758	-0.000641481	0.807257	2.02517
111850994	coiled-coil domain-containing protein 106-like	LOC111850994	protein-coding	short_EOD	-0.851938	-0.851938	-0.851938	-0.851938	0.358451	0.484917	0.165984	-0.306958	0.530453	1.07899	1.09592
111838785	carbonic anhydrase-like	LOC111838785	protein-coding	short_EOD	-0.350158	-0.350158	-0.350158	-0.267456	-0.240464	-0.350158	-0.350158	-0.350158	-0.350158	1.39615	1.56287
111840515	beta-galactoside-binding lectin-like	LOC111840515	protein-coding	short_EOD	-0.548345	-0.893595	0.0638385	2.18713	0.776608	-1.7168	-2.07075	-2.32655	-1.82066	3.26749	3.08165
111852908	fibroblast growth factor 11-like	LOC111852908	protein-coding	short_EOD	-0.154458	-0.130817	-0.257133	-0.287077	-0.257133	-0.356092	-0.356092	-0.299508	-0.356092	1.01016	1.44424
111859062	guanylate cyclase soluble subunit beta-2-like	LOC111859062	protein-coding	short_EOD	-0.173435	-0.109659	-0.129288	-0.00320819	-0.223188	-0.133246	-0.228824	-0.221783	-0.260219	0.614775	0.868075
111841380	CD209 antigen-like protein E	LOC111841380	protein-coding	short_EOD	-0.372581	-0.0963818	-0.189888	-0.372581	-0.285797	-0.113157	-0.311841	-0.155971	-0.372581	1.01202	1.25876
111843734	leukocyte cell-derived chemotaxin-2-like	LOC111843734	protein-coding	short_EOD	0.541351	-0.165509	0.156897	0.426077	0.547682	-0.700945	-1.65381	-1.17751	-1.25252	1.17824	2.10005
111848352	aerolysin-like protein	LOC111848352	protein-coding	short_EOD	-0.823605	-0.910389	-0.737901	0.349637	0.220542	-0.544136	-0.425993	-0.491389	-0.711266	1.66758	2.40692
111838329	prepro-urotensin II-beta-like	LOC111838329	protein-coding	short_EOD	0.00862783	-1.3273	-0.576757	0.00473939	-1.60619	-1.42197	1.99651	0.425395	-1.69029	1.58257	2.60466
111848858	cornifelin-like	LOC111848858	protein-coding	short_EOD	-0.0690356	-0.105516	-0.437977	0.00879081	-0.855657	-1.03356	-0.267812	-0.432227	-0.456822	1.90778	1.74204
111854185	melan-A	mlana	protein-coding	short_EOD	-0.644239	-0.644239	-0.471751	0.055313	1.13187	-0.644239	-0.482029	-0.427629	-0.644239	0.767188	2.004
111854531	protein lifeguard 1-like	LOC111854531	protein-coding	short_EOD	-0.902919	-0.774626	-0.902919	-0.151884	-0.669031	-0.551291	0.621646	-0.0469294	-0.55582	2.40989	1.52388
111849629	uncharacterized LOC111849629	LOC111849629	protein-coding	short_EOD	-0.401059	-0.341704	-0.270129	-0.254404	-0.210761	-0.401059	-0.0814415	-0.401059	-0.401059	1.19731	1.56537
111853671	ryanodine receptor 2-like	LOC111853671	protein-coding	short_EOD	0.137439	-0.0889152	-0.345926	-0.345926	0.27513	-0.345926	-0.345926	-0.345926	-0.345926	0.652631	1.09927
111852919	autophagy-related protein 16-1-like	LOC111852919	protein-coding	short_EOD	0.128005	-0.233982	-0.372797	0.0718701	-0.239233	-0.280589	-0.372797	-0.372797	-0.372797	0.879376	1.16574
111838448	regulatory subunit of type II PKA R-subunit (RIIa) domain containing 1	riiad1	protein-coding	short_EOD	-0.10321	-0.278969	-0.259714	-0.0934371	-0.0408393	-0.177404	0.0774345	-0.208711	-0.23533	0.504051	0.816129
111857713	HRAS-like suppressor 3	LOC111857713	protein-coding	short_EOD	-0.655735	-0.932554	-0.716598	-1.01526	-1.01526	-0.787515	1.75811	0.998027	-0.863397	1.60181	1.62837
111833514	uncharacterized LOC111833514	LOC111833514	ncRNA	short_EOD	1.37283	2.17971	2.41762	-0.126732	-2.70108	-2.70108	-2.07908	-1.79265	-1.86031	1.79372	3.49705
111836768	chondrolectin	chodl	protein-coding	short_EOD	0.0501763	-0.720794	-0.503678	-0.131741	-0.417501	-0.350688	-0.278971	-0.714255	-0.268754	1.64534	1.69086
111853651	regulator of G protein signaling 7	rgs7	protein-coding	short_EOD	-0.101065	-0.255131	0.0324971	-0.169137	0.124637	-0.649386	-0.358543	-0.735577	-0.726007	0.731038	2.10667
111840951	uncharacterized LOC111840951	LOC111840951	protein-coding	short_EOD	-0.245281	-0.245281	-0.245281	0.0580611	-0.245281	-0.153074	-0.245281	-0.151721	-0.192865	0.692816	0.97319
111835210	pyruvate carboxylase	pc	protein-coding	short_EOD	0.300233	-0.453753	-0.354832	-0.0106643	-0.13906	-0.755057	-0.432922	-0.677544	-0.164933	1.71347	0.975067
111835134	dual specificity protein phosphatase 10-like	LOC111835134	protein-coding	short_EOD	0.246364	-0.358843	-0.151433	-0.254758	0.326854	0.159443	-0.62548	-0.62548	-0.380593	0.921476	0.74245
111835532	protein Wnt-11-like	LOC111835532	protein-coding	short_EOD	-0.203283	0.211755	-0.268723	-0.184216	0.245739	-0.584249	-0.491487	-0.639445	-0.639445	1.06055	1.4928
111836127	sterile alpha motif domain-containing protein 12-like	LOC111836127	protein-coding	short_EOD	-0.615191	-0.617522	-0.544746	0.578472	0.396984	-0.696626	-0.461791	-0.340367	0.0589456	1.03726	1.20459
111850145	glutamate decarboxylase 2-like	LOC111850145	protein-coding	short_EOD	0.189693	-0.397848	-0.161513	0.0613486	0.173283	-0.251923	-0.558769	-0.558769	0.0566477	0.825834	0.622016
111838662	zinc-binding protein A33-like	LOC111838662	protein-coding	short_EOD	1.06429	0.548049	-0.675992	-0.490759	-0.675992	-0.675992	-0.675992	-0.675992	-0.675992	1.11186	1.82251
111836991	angiogenin-like	LOC111836991	protein-coding	short_EOD	-1.55317	-1.39179	-1.81009	-0.473847	-1.05312	-0.257313	0.532872	0.321395	-0.489472	3.60892	2.56563
111842483	parvalbumin-2	LOC111842483	protein-coding	short_EOD	-0.595281	-1.84075	-0.900218	-0.68686	-1.04033	0.235784	0.517301	0.0509091	-0.465159	2.19288	2.53172
111833618	sphingosine 1-phosphate receptor 3-like	LOC111833618	protein-coding	short_EOD	-0.495773	-0.291633	0.240615	0.271458	0.0131623	-0.316899	-0.279163	-0.366161	-0.26557	0.51429	0.975674
111846421	insulin like growth factor binding protein acid labile subunit	igfals	protein-coding	short_EOD	-0.528991	0.11592	-0.231721	0.178927	-0.036504	-1.14333	-0.509734	-0.606425	0.145576	1.81315	0.803133
111860459	uncharacterized LOC111860459	LOC111860459	ncRNA	short_EOD	-0.542631	-0.542631	-0.542631	-0.00757315	-0.0790083	0.485231	0.10997	-0.0115612	-0.224169	0.299745	1.05526
111846089	butyrophilin-like protein 2	LOC111846089	protein-coding	short_EOD	-0.723116	-0.723116	-0.723116	-0.723116	1.33866	-0.284823	-0.548071	-0.246994	0.0668218	1.31216	1.25471
111858348	uncharacterized LOC111858348	LOC111858348	protein-coding	short_EOD	0.354872	-0.150364	0.165629	-0.123122	-0.181367	-0.338784	-0.291362	-0.468594	-0.477855	0.463915	1.04703
111839605	sodium-dependent lysophosphatidylcholine symporter 1-like	LOC111839605	protein-coding	short_EOD	0.00634966	0.0353628	-0.471769	0.353892	0.464206	-0.511272	-0.82654	-0.590652	-0.692925	1.28857	0.944775
111852694	nectin-3-like	LOC111852694	protein-coding	short_EOD	-0.0166915	0.114502	-0.343323	-0.657909	-0.684703	-0.13594	0.0742887	-0.938998	-0.587345	1.297	1.87912
111844614	polypeptide N-acetylgalactosaminyltransferase 3	galnt3	protein-coding	short_EOD	-0.265358	-0.278915	-0.142547	-0.00476154	0.138108	-0.318033	-0.329743	-0.265358	-0.364251	0.755297	1.07556
111859023	U2 spliceosomal RNA	LOC111859023	snRNA	short_EOD	-1.60397	0.494313	-1.60397	-1.60397	2.79438	-1.60397	-1.60397	-1.60397	0.719399	3.6427	1.97303
111849769	coagulation factor II thrombin receptor	f2r	protein-coding	short_EOD	-0.959108	-0.755632	-0.157619	0.215999	0.250598	-0.491661	-0.375824	-0.612521	-0.0883688	1.93792	1.03621
111843141	carboxypeptidase A2-like	LOC111843141	protein-coding	short_EOD	0.155592	-0.0703789	-0.822263	-0.548353	-0.150345	-0.48286	-0.340287	-0.556932	0.0671712	1.74012	1.00854
111860564	uncharacterized LOC111860564	LOC111860564	ncRNA	short_EOD	0.399433	0.297902	0.135281	-0.170713	-0.124478	-0.817797	-0.698773	-0.817797	-0.817797	1.07245	1.54229
111858955	methionine-R-sulfoxide reductase B2, mitochondrial-like	LOC111858955	protein-coding	short_EOD	-0.724658	-0.276814	-0.258944	0.707233	-0.437776	-0.40273	0.389709	-0.724658	-0.193588	0.725828	1.1964
111857951	neuronal acetylcholine receptor subunit alpha-2-like	LOC111857951	protein-coding	short_EOD	-0.428211	-0.277651	-0.101674	-0.0364434	-0.1202	-0.106283	-0.0124525	-0.245519	-0.10975	0.515898	0.922286
111842060	uncharacterized LOC111842060	LOC111842060	protein-coding	short_EOD	-1.11289	-0.501416	-0.99723	-0.534434	-0.859216	0.127459	-0.201955	-0.0774486	-0.238647	2.06135	2.33443
111848485	M-phase inducer phosphatase 1-like	LOC111848485	protein-coding	short_EOD	-0.599238	-0.241573	-0.379385	0.182804	0.667575	-0.410792	-0.929743	-0.876154	-0.962372	1.76022	1.78866
111852299	transcription factor Sp5-like	LOC111852299	protein-coding	short_EOD	-0.186816	-0.314638	-0.164208	0.0524382	-0.0561974	0.0534538	-0.319889	-0.453453	-0.0518223	0.521077	0.920056
111844404	brain-enriched guanylate kinase-associated protein-like	LOC111844404	protein-coding	short_EOD	0.458294	0.641437	0.833345	0.853114	0.759422	-1.61525	-1.91869	-1.88555	-1.89041	1.82243	1.94186
111836822	centromere protein X	cenpx	protein-coding	short_EOD	0.742167	-0.249778	-0.157472	-0.183833	-0.170592	-0.313275	-0.57385	-0.679528	-0.375017	0.990859	0.970318
111836705	urotensin 2B	uts2b	protein-coding	short_EOD	-0.271826	-1.44293	-1.73015	0.517576	0.385791	-1.31569	0.842996	-0.258763	-0.510178	1.2712	2.51198
111860877	collagenase 3-like	LOC111860877	protein-coding	short_EOD	-2.01447	-1.56682	-1.5287	-0.427525	-0.844278	-0.639953	1.79091	-0.0789709	0.733214	2.96661	1.60999
111848929	uncharacterized LOC111848929	LOC111848929	ncRNA	short_EOD	-0.652669	-0.652669	-0.652669	0.0645409	0.524292	0.346609	-0.652669	-0.652669	-0.1216	1.28128	1.16822
111843699	CD209 antigen-like protein B	LOC111843699	protein-coding	short_EOD	-0.0763922	-0.208932	-0.12699	0.0892969	0.0406977	-0.709943	-0.624537	-0.438296	-0.377687	0.73063	1.70215
111846153	troponin I, slow skeletal muscle-like	LOC111846153	protein-coding	short_EOD	-0.940031	-0.418268	-0.892382	-0.783427	-0.675225	0.337503	0.445462	-0.0984816	-0.852916	1.65024	2.22753
111840839	uncharacterized LOC111840839	LOC111840839	ncRNA	short_EOD	-0.455769	0.136922	0.237757	-2.06031	-2.06031	0.419175	0.335022	1.95752	-2.06031	1.04888	2.50144
111836354	uncharacterized LOC111836354	LOC111836354	protein-coding	short_EOD	-0.378687	-0.659	0.304029	-0.411499	-0.0161172	-0.390183	-0.353152	-0.599967	-0.444076	1.56091	1.38775
111842986	uncharacterized LOC111842986	LOC111842986	ncRNA	short_EOD	2.18914	1.84499	2.11253	-1.88321	-1.20054	-1.42683	-0.943862	-3.2063	-3.2063	2.57763	3.14273
111860935	fatty aldehyde dehydrogenase-like	LOC111860935	protein-coding	short_EOD	-0.383983	-0.360561	-0.686921	-0.123387	-0.743505	0.127551	-0.173042	-0.08358	-0.0717583	1.82477	0.674415
111843411	glioma pathogenesis-related protein 1-like	LOC111843411	protein-coding	short_EOD	-0.235599	-0.317973	-0.333248	0.42967	0.0628747	-0.688907	-0.136366	-0.651141	-1.10016	1.56592	1.40493
111849681	glioma pathogenesis-related protein 1-like	LOC111849681	protein-coding	short_EOD	-0.293063	0.586618	0.294959	-0.273667	-0.464856	-0.621899	-0.621899	-0.621899	-0.453257	1.33341	1.13555
111850840	small nucleolar RNA U3	LOC111850840	snoRNA	short_EOD	-0.28649	-0.28649	-0.28649	-0.28649	-0.28649	-0.28649	-0.28649	-0.28649	-0.28649	1.24807	1.33034
111850296	C-C motif chemokine 20-like	LOC111850296	protein-coding	short_EOD	-1.57265	-0.280078	-1.74971	-1.1632	-0.716566	-0.00252328	-0.0197877	1.04315	-0.105698	1.94595	2.62112
111835261	uncharacterized LOC111835261	LOC111835261	ncRNA	short_EOD	-0.174017	0.107738	0.165808	0.447821	0.289229	-0.702088	-0.702088	-0.702088	-0.702088	0.811908	1.15987
111847640	phosphatidylinositol 3-kinase regulatory subunit gamma-like	LOC111847640	protein-coding	short_EOD	-0.659664	-0.209003	0.0786749	-0.343702	0.171377	-0.79837	-0.828945	-0.863475	-0.260167	1.86489	1.84838
111840823	CCAAT/enhancer-binding protein epsilon-like	LOC111840823	protein-coding	short_EOD	-0.750931	-0.622638	-0.750931	-0.255236	-0.750931	-0.384679	0.138153	-0.485494	0.378022	1.89845	1.58621
111836542	claudin-7-like	LOC111836542	protein-coding	short_EOD	0.161014	-0.330444	-0.111873	-0.344988	-0.325998	-0.352881	-0.64377	-0.270482	-0.249281	0.661743	1.80696
111840357	PTB domain-containing engulfment adapter protein 1-like	LOC111840357	protein-coding	short_EOD	-0.0812482	-0.2838	-0.286288	-0.499168	-0.40021	-0.499168	-0.499168	-0.499168	-0.499168	1.78653	1.76086
111840929	uncharacterized LOC111840929	LOC111840929	ncRNA	short_EOD	0.663472	0.485554	0.0584439	-0.422947	-0.515305	-1.13593	-1.26291	-1.26291	-1.26291	2.28491	2.37052
111844398	proto-oncogene c-Fos-like	LOC111844398	protein-coding	short_EOD	0.0858839	0.138494	-0.150841	-0.091759	0.098623	-0.604395	-0.659637	-0.390137	-0.549948	0.945298	1.17842
111833089	myosin-7-like	LOC111833089	protein-coding	short_EOD	-0.986367	2.46385	-0.986367	-0.986367	-0.986367	-0.986367	-0.986367	-0.986367	-0.394687	2.27321	2.56219
111837128	cysteine sulfinic acid decarboxylase-like	LOC111837128	protein-coding	short_EOD	0.691658	-0.110994	0.0214403	-0.103023	-1.6197	-0.743433	-0.606701	0.136388	-1.95964	2.24863	2.04538
111852373	proto-oncogene c-Fos-like	LOC111852373	protein-coding	short_EOD	-0.506493	-0.470995	-0.251826	0.0673021	-0.268055	-0.0410068	-0.247529	-0.157104	0.14535	1.2772	0.453158
111855305	Cdc42 guanine nucleotide exchange factor 9	arhgef9	protein-coding	short_EOD	-0.462906	-0.862486	-0.336902	-0.756759	-0.296485	-0.766834	0.0297033	0.677745	-0.427435	1.01914	2.18322
111857483	proliferating cell nuclear antigen	LOC111857483	protein-coding	short_EOD	0.124839	-0.254011	-0.302086	-0.489382	-0.508931	-0.554248	-0.311782	-0.348294	-0.541442	1.05533	2.13001
111851351	nicotinamide N-methyltransferase-like	LOC111851351	protein-coding	short_EOD	-0.923324	-0.549258	-0.361631	-0.0141265	0.740704	-0.252483	-0.00875905	-0.594487	-0.468095	1.03199	1.39947
111837557	uncharacterized LOC111837557	LOC111837557	ncRNA	short_EOD	0.063153	0.0936399	0.0292273	-0.0440411	-0.080617	-0.428813	-0.607687	-0.607687	-0.607687	0.881342	1.30917
111853205	uncharacterized LOC111853205	LOC111853205	ncRNA	short_EOD	-0.866385	0.0625318	-0.909046	-0.489038	0.62838	-0.179721	-0.538416	-0.551875	0.0926846	0.981238	1.76965
111843096	troponin I, slow skeletal muscle-like	LOC111843096	protein-coding	short_EOD	0.0650073	0.810307	-2.01468	-0.588325	-1.04443	1.79906	-1.93136	-0.533647	-0.565642	1.31249	2.69122
111842958	ribonuclease inhibitor-like	LOC111842958	protein-coding	short_EOD	0.345281	1.58727	0.845504	0.300882	0.638506	-1.90308	-1.60342	-2.30553	-1.86967	2.35789	1.60636
111852921	neurosecretory protein VGF-like	LOC111852921	protein-coding	short_EOD	-0.425174	-0.429679	-0.295153	-0.329467	-0.476684	-0.318982	-0.142225	-0.213261	0.233939	0.657319	1.73937
111857564	unc-5 netrin receptor D	unc5d	protein-coding	short_EOD	0.101994	-0.57811	-0.212169	-0.306963	-0.311464	-0.237644	-0.48263	-0.15523	-0.560858	1.54453	1.19855
111841602	GREB1-like protein	LOC111841602	protein-coding	short_EOD	-0.409098	-0.152088	-0.0917942	0.211019	0.0270635	-0.409098	-0.409098	-0.409098	0.0461303	0.818027	0.778036
111856036	parvalbumin-2-like	LOC111856036	protein-coding	short_EOD	-0.921056	-0.486806	-1.09236	-0.538691	-0.900377	0.459677	0.286811	-0.153472	-0.64315	1.12094	2.86849
111844190	cholinergic receptor nicotinic beta 3 subunit	chrnb3	protein-coding	short_EOD	-0.0836927	-0.145308	0.00080063	0.130909	0.0646471	-0.518978	-0.283844	-0.463886	-0.44471	0.809088	0.934974
111834450	interferon-induced protein 44-like	LOC111834450	protein-coding	long_EOD	1.24476	0.609341	0.110514	-0.694851	-1.00984	0.941377	-0.338091	0.867121	-0.0360425	-1.00984	-0.684451
111841797	uncharacterized LOC111841797	LOC111841797	protein-coding	long_EOD	1.35415	0.371738	-0.821094	-0.26574	-0.558726	0.966429	0.844813	0.764534	-0.771985	-0.882321	-1.0018
111837249	stimulator of chondrogenesis 1	scrg1	protein-coding	long_EOD	-0.214416	0.159519	-0.999693	0.186418	-1.24704	1.85947	1.73211	1.90883	2.03758	-2.01908	-3.40369
111853987	uncharacterized LOC111853987	LOC111853987	ncRNA	long_EOD	0.825446	-0.0833896	0.5754	-0.0296755	0.22387	0.176775	-0.320187	0.96479	0.366534	-1.55223	-1.14733
111845287	complement C3-like	LOC111845287	protein-coding	long_EOD	0.614884	1.09066	0.719798	0.764432	0.193437	-0.299931	-0.118521	-0.574037	-0.292243	-1.00639	-1.0921
111837654	uncharacterized LOC111837654	LOC111837654	ncRNA	long_EOD	0.837258	1.06977	1.11535	0.964998	0.840851	-0.53059	-0.61237	-0.587406	-1.06453	-0.760352	-1.27298
111853040	uncharacterized LOC111853040	LOC111853040	ncRNA	long_EOD	-0.256552	0.444392	0.625646	-1.07213	-0.848088	0.798533	1.08233	0.498821	0.471863	-0.672683	-1.07213
111851675	uncharacterized LOC111851675	LOC111851675	ncRNA	long_EOD	1.75915	-0.840028	0.448812	-0.363167	-0.178548	1.02001	1.43978	-1.19504	0.299115	-1.19504	-1.19504
111850434	pleckstrin homology and RhoGEF domain containing G4B	plekhg4b	protein-coding	long_EOD	0.6409	0.245701	0.977464	-0.0754893	-1.42289	0.842191	1.93673	1.35913	-1.04391	-1.75074	-1.70909
111845490	matrilin 2	matn2	protein-coding	long_EOD	0.807602	0.744276	0.45411	-0.734725	-1.55491	1.36411	0.616372	0.75364	0.58259	-0.94273	-2.09033
111857959	uncharacterized LOC111857959	LOC111857959	protein-coding	long_EOD	0.0698852	0.061272	-0.201605	-0.301074	-0.603199	0.906824	0.862443	0.94478	-0.236899	-0.75811	-0.744317
111845826	uncharacterized LOC111845826	LOC111845826	ncRNA	long_EOD	0.373451	0.433931	0.491051	-0.800874	-1.14911	1.4696	1.24623	0.957577	-1.14911	-0.723647	-1.14911
111849326	GTPase IMAP family member 4-like	LOC111849326	protein-coding	long_EOD	0.228455	0.140529	0.316572	0.602824	1.33219	-0.985002	-0.870352	0.623067	1.01365	-0.992547	-1.40939
111861125	alcohol dehydrogenase, iron containing 1	adhfe1	protein-coding	long_EOD	-3.00481	0.619898	0.0903375	1.09172	0.573012	1.07462	0.857185	0.883679	0.81131	-1.49593	-1.50103
111848539	ectonucleoside triphosphate diphosphohydrolase 8-like	LOC111848539	protein-coding	long_EOD	0.152027	0.176245	0.685654	0.956145	0.674086	-0.316817	0.0328719	-0.345963	-0.668943	-0.680565	-0.66474
111850394	RNA-binding protein 24-like	LOC111850394	protein-coding	long_EOD	-0.229608	-0.716469	-0.255123	-0.255839	0.241882	1.56521	0.987556	0.734543	1.07006	-1.11616	-2.02605
111845648	N-acetyl-beta-glucosaminyl-glycoprotein 4-beta-N-acetylgalactosaminyltransferase 1-like	LOC111845648	protein-coding	long_EOD	-1.3513	0.165224	0.0327545	-0.551379	0.124308	0.915941	1.35667	0.937654	0.895113	-1.1737	-1.3513
111858327	protein reprimo A	LOC111858327	protein-coding	long_EOD	-0.0296715	-0.326469	-0.195828	0.020135	-0.18399	2.06104	1.11791	1.34825	-0.0895439	-1.07223	-2.64961
111851710	copine family member 9	cpne9	protein-coding	long_EOD	-0.021708	-0.621798	-0.569041	-0.22924	-0.612703	1.08836	1.19494	0.746225	0.788034	-0.73129	-1.03178
111857408	cytoplasmic polyadenylation element binding protein 1	cpeb1	protein-coding	long_EOD	-0.219023	0.572833	0.146637	-0.225222	0.103592	0.903627	1.41736	0.593135	-0.0496328	-1.5558	-1.6875
111853776	glycine N-acyltransferase-like protein 3	LOC111853776	protein-coding	long_EOD	-1.04109	-0.588511	-1.47516	0.470571	0.467171	0.999816	0.562953	1.61596	1.84621	-1.77376	-1.08415
111840214	RNA binding motif protein 33	rbm33	protein-coding	long_EOD	-0.734162	-0.176148	-0.840261	0.242	0.161296	0.754707	0.369165	1.00242	1.17703	-0.978595	-0.977453
111839785	polymeric immunoglobulin receptor-like	LOC111839785	protein-coding	long_EOD	0.409841	1.65637	2.17801	1.66308	1.57809	0.516677	-2.24368	-0.61433	0.269515	-2.08878	-3.3248
111844097	GTP binding protein overexpressed in skeletal muscle	gem	protein-coding	long_EOD	0.0234923	2.13902	0.720224	-0.499983	-1.92182	1.3046	1.60503	0.648177	-0.153619	-0.87057	-2.99455
111856527	beta-1,3-galactosyl-O-glycosyl-glycoprotein beta-1,6-N-acetylglucosaminyltransferase 4-like	LOC111856527	protein-coding	long_EOD	-1.10515	-0.208862	0.00591606	-0.573604	-0.521502	1.3685	1.72173	1.6385	0.472938	-1.18543	-1.61303
111842646	uncharacterized LOC111842646	LOC111842646	protein-coding	long_EOD	-0.319697	-0.933704	-1.66133	0.115245	-0.331245	1.82413	2.01212	2.17089	1.99435	-2.11875	-2.752
111845593	uncharacterized LOC111845593	LOC111845593	ncRNA	long_EOD	-0.0609393	0.115832	1.00903	-0.808144	-1.18948	1.13281	0.922281	0.802205	0.713263	-1.51624	-1.12061
111840613	uncharacterized LOC111840613	LOC111840613	ncRNA	long_EOD	1.14725	0.352266	0.206027	-1.94199	-1.90783	1.83741	2.15062	1.69243	0.0782404	-1.76392	-1.8505
111841076	ADAMTS-like protein 2	LOC111841076	protein-coding	long_EOD	0.996652	0.830098	0.453332	0.628185	0.273557	-0.190865	0.125953	-0.237528	-0.365403	-1.53421	-0.979773
111855163	kinesin-like protein klp-20	LOC111855163	protein-coding	long_EOD	0.858317	0.0182892	0.351127	-0.33942	-0.729144	0.917036	1.56398	0.877849	-1.0031	-1.2365	-1.27844
111847418	cilia and flagella associated protein 57	cfap57	protein-coding	long_EOD	0.469113	0.258794	0.772684	0.722763	0.237707	-0.237525	0.00589173	-0.264287	-0.128459	-0.851708	-0.984974
111846294	NACHT, LRR and PYD domains-containing protein 6-like	LOC111846294	protein-coding	long_EOD	1.67167	0.928235	1.77268	-2.08897	-2.08897	0.898529	1.08687	0.966916	0.16864	-1.22662	-2.08897
111843732	tripartite motif-containing protein 47-like	LOC111843732	protein-coding	long_EOD	0.363549	0.0094963	-0.25545	0.879616	-0.702735	0.936836	0.473841	-0.565943	0.230523	-0.713209	-0.656524
111857924	D-aspartate oxidase	ddo	protein-coding	long_EOD	-0.000879314	-0.00252932	-0.735648	-0.224686	-0.225236	1.04742	1.06542	0.797563	0.640751	-1.09732	-1.26486
111832841	LSM family member 14B	lsm14b	protein-coding	long_EOD	-0.749988	0.840526	0.824239	0.661516	0.978611	-0.91863	-0.525763	0.128211	0.3647	-0.783752	-0.819671
111846508	N-acetyl-beta-glucosaminyl-glycoprotein 4-beta-N-acetylgalactosaminyltransferase 1-like	LOC111846508	protein-coding	long_EOD	0.849029	1.11524	1.02101	-0.171175	-0.523521	0.620858	0.612362	0.464344	0.152832	-1.06395	-3.07703
111833152	uncharacterized LOC111833152	LOC111833152	ncRNA	long_EOD	1.16196	0.549759	1.1527	1.47522	1.92364	0.0338423	-0.498031	-0.815989	-1.52208	-1.25546	-2.20556
111837866	phospholipase C beta 4	plcb4	protein-coding	long_EOD	-1.39413	-0.678312	-0.698361	-0.0267251	0.757277	1.66689	1.13648	1.03142	1.63109	-1.64934	-1.7763
111842107	heat shock protein 30-like	LOC111842107	protein-coding	long_EOD	1.47391	-0.672254	-0.698756	-0.00931041	-0.952766	1.451	1.4665	0.579729	-0.355101	-0.77653	-1.50642
111854511	rho guanine nucleotide exchange factor 15-like	LOC111854511	protein-coding	long_EOD	0.618868	-0.383008	-0.0407285	0.586235	-0.0344481	0.329596	0.836722	0.565225	0.70691	-1.84506	-1.34031
111857461	probable G-protein coupled receptor 22	LOC111857461	protein-coding	long_EOD	1.04237	1.5928	1.86058	0.267355	0.0780893	-0.0451238	-0.0579085	-0.369936	0.0891155	-1.82233	-2.63501
111838138	inosine-uridine preferring nucleoside hydrolase-like	LOC111838138	protein-coding	long_EOD	0.158713	0.277679	-0.50544	0.332566	-0.335287	1.07844	0.750852	1.28232	0.416173	-1.49295	-1.96307
111849793	galectin-9-like	LOC111849793	protein-coding	long_EOD	0.619968	0.969706	-0.663019	0.885384	0.810757	-0.359516	-0.825229	-0.0244847	0.236892	-0.825229	-0.825229
111846636	uncharacterized LOC111846636	LOC111846636	protein-coding	long_EOD	0.237605	1.03351	1.57162	0.143681	-0.89061	-0.190328	-0.275707	0.0224275	0.736575	-1.10877	-1.28
111835853	uncharacterized LOC111835853	LOC111835853	ncRNA	long_EOD	0.520503	1.23409	1.63504	-0.917821	-0.193969	0.738746	0.471512	0.0940347	-0.0249413	-1.04453	-2.51267
111857130	polymeric immunoglobulin receptor-like	LOC111857130	protein-coding	long_EOD	0.691424	1.32475	1.16915	1.01918	1.04125	1.44758	-2.0845	-0.206909	0.861292	-2.02533	-3.2379
111853480	neuropeptide F receptor-like	LOC111853480	protein-coding	long_EOD	0.545935	0.263445	-0.882011	0.706362	-0.0259969	0.520969	0.796941	0.763151	0.657636	-1.29257	-2.05386
111851851	LARGE xylosyl- and glucuronyltransferase 2-like	LOC111851851	protein-coding	long_EOD	0.753738	0.349749	-0.117201	0.606425	-0.0132618	0.428475	0.528641	0.590303	0.345921	-1.24145	-2.23133
111833092	uncharacterized LOC111833092	LOC111833092	ncRNA	long_EOD	-0.705285	-0.474627	-0.77206	1.45645	1.67018	0.170551	0.970464	0.501248	0.30291	-1.2234	-1.89643
111855744	neurexophilin and PC-esterase domain family member 3	nxpe3	protein-coding	long_EOD	0.24004	-0.00509037	-0.295785	0.310526	0.357492	0.940099	0.716393	1.27912	-0.246861	-1.1793	-2.11663
111851529	inactive serine protease 35-like	LOC111851529	protein-coding	long_EOD	1.01802	1.18667	1.27534	1.60538	1.23787	-1.08411	-0.964139	-0.343762	-0.466974	-0.328922	-3.13536
111841633	enoyl-CoA hydratase and 3-hydroxyacyl CoA dehydrogenase	ehhadh	protein-coding	long_EOD	-0.185772	0.0124941	-0.201528	-0.533161	-1.1216	1.31744	1.74301	1.62292	0.342982	-0.896189	-2.10061
111833088	myosin-7-like	LOC111833088	protein-coding	long_EOD	-0.475018	0.419593	0.757291	-1.15383	-0.0818519	2.33435	1.42951	1.89964	0.0202781	-2.57499	-2.57499
111851556	transforming growth factor beta 2	tgfb2	protein-coding	long_EOD	0.0913453	0.0608098	0.869471	-0.173264	-0.157732	0.775383	1.99056	0.76814	-0.995514	-1.67216	-1.55703
111837245	immunoglobulin alpha-2 heavy chain-like	LOC111837245	protein-coding	long_EOD	1.33546	1.40863	1.78412	1.61736	1.25781	-1.12678	-0.640024	-0.87075	-1.03564	-1.14671	-2.58348
111838892	protein catecholamines up-like	LOC111838892	protein-coding	long_EOD	0.309792	1.55989	0.78111	2.23101	1.23071	-0.56535	-0.322411	0.82654	-0.349239	-3.01372	-2.68834
111847771	uncharacterized LOC111847771	LOC111847771	protein-coding	long_EOD	0.263382	0.214881	0.250198	0.570445	0.784311	0.182745	0.459704	0.638665	0.105927	-1.75304	-1.71722
111839639	bone morphogenetic protein receptor type-1A-like	LOC111839639	protein-coding	long_EOD	-0.81088	-1.13627	-1.25103	1.26264	0.710207	1.40304	0.953665	1.29011	0.148492	-1.11841	-1.45156
111847986	tetraspanin 4	tspan4	protein-coding	long_EOD	-0.483629	1.98064	0.672033	-0.175371	-0.716415	0.386875	-0.496045	0.331192	1.87113	-1.37555	-1.99486
111858622	uncharacterized LOC111858622	LOC111858622	protein-coding	long_EOD	1.00085	0.992186	1.50465	1.60633	1.47148	-1.43141	-0.974881	-0.635576	-0.762802	-1.42174	-1.34909
111836005	cadherin-related family member 5-like	LOC111836005	protein-coding	long_EOD	1.22536	0.80016	-0.789909	-1.3741	-1.62614	1.53263	1.38835	0.905563	0.735787	-1.3012	-1.4965
111844017	uncharacterized LOC111844017	LOC111844017	ncRNA	long_EOD	0.163458	0.612641	0.307832	-1.18116	-0.163868	2.11059	0.95356	1.72799	0.926929	-2.31728	-3.14069
111858838	uncharacterized LOC111858838	LOC111858838	ncRNA	long_EOD	2.21165	1.20834	-2.26622	1.35518	1.00041	0.386148	-0.270558	-0.40546	1.31296	-2.26622	-2.26622
111833297	interleukin 1 receptor associated kinase 4	irak4	protein-coding	long_EOD	-0.294604	-0.203405	0.71336	-0.0278031	-0.36677	1.68999	1.18242	1.28481	1.73692	-3.09524	-2.61968
111860169	thrombospondin-4-like	LOC111860169	protein-coding	long_EOD	1.32988	1.24259	1.02099	-0.641226	-1.16077	0.299061	0.641134	0.881448	-0.709752	-1.38451	-1.51885
111854499	sulfotransferase 6B1-like	LOC111854499	protein-coding	long_EOD	1.01921	0.62733	0.934986	1.71285	0.555515	-0.44249	-1.30381	-0.710118	-0.164495	-1.00103	-1.22795
111837499	adenosine receptor A1-like	LOC111837499	protein-coding	long_EOD	0.139669	-0.242088	0.290928	-1.14112	-1.19106	1.09459	1.15263	1.34633	0.326389	-0.716751	-1.05952
111858521	uncharacterized LOC111858521	LOC111858521	protein-coding	long_EOD	-0.881209	0.00129732	-0.374566	-0.621453	-0.00445211	1.59886	0.610823	1.13295	0.950691	-0.902011	-1.51094
111856958	espin-like	LOC111856958	protein-coding	long_EOD	0.547587	0.983531	1.89283	-1.03408	-1.02832	0.741986	0.0814647	-0.140041	0.519794	-1.31418	-1.25058
111834356	F-box only protein 6-like	LOC111834356	protein-coding	long_EOD	-0.233347	-0.290848	0.415049	0.0543001	-0.154295	0.849029	0.691116	1.09677	0.799595	-1.35258	-1.87478
111858304	uncharacterized LOC111858304	LOC111858304	protein-coding	long_EOD	0.413507	0.0945321	0.272629	-0.262674	-0.285529	0.729748	0.562254	-0.118059	-0.246701	-0.465206	-0.6945
111835193	MGAT4 family member C	mgat4c	protein-coding	long_EOD	-0.571849	-0.0509313	0.453245	0.34328	0.0403952	0.476149	0.446263	0.198348	1.02869	-1.29819	-1.0654
111837965	uncharacterized LOC111837965	LOC111837965	ncRNA	long_EOD	1.48459	0.91584	0.414369	0.0411944	0.1858	-0.276049	-0.710299	0.244319	-0.572201	-0.612362	-1.1152
111849360	hydroxyacylglutathione hydrolase-like protein	LOC111849360	protein-coding	long_EOD	0.0392941	-0.0278791	-0.628556	0.261411	0.138098	1.02937	1.42173	0.562103	0.768851	-1.26119	-2.30323
111833150	ETS translocation variant 3-like protein	LOC111833150	protein-coding	long_EOD	-0.211897	0.0604807	0.535177	0.762263	1.54546	-0.0115518	0.0242746	-0.105915	-0.655845	-0.809215	-1.13323
111854226	kelch-like protein 31	LOC111854226	protein-coding	long_EOD	0.202075	0.907589	0.596949	-0.0759304	-0.714862	0.535672	-0.179054	0.0337626	1.83798	-1.72238	-1.4218
111852185	beta-1,3-glucosyltransferase-like	LOC111852185	protein-coding	long_EOD	0.404778	0.0655702	-0.385753	0.922442	1.32704	1.23747	-1.38274	0.314262	0.0234312	-0.793606	-1.7329
111850264	Nance-Horan syndrome protein-like	LOC111850264	protein-coding	long_EOD	0.954306	1.03148	1.75986	0.233786	0.271653	-1.0665	0.507174	-0.501734	-0.937453	-0.800183	-1.45239
111839998	uncharacterized LOC111839998	LOC111839998	ncRNA	long_EOD	-0.739427	0.508802	-1.04251	-1.62924	-0.256763	1.68524	1.62717	1.63064	1.57259	-1.60557	-1.75092
111840798	guanine nucleotide exchange factor VAV3-like	LOC111840798	protein-coding	long_EOD	1.33798	1.86945	1.75763	-0.683633	-0.0431665	-0.142389	0.143207	-0.423597	-0.0734487	-1.60566	-2.13637
111849152	sodium/myo-inositol cotransporter 2-like	LOC111849152	protein-coding	long_EOD	0.793225	1.07927	0.685719	-0.740005	-0.896615	-0.181191	0.452513	0.309123	0.366513	-0.892121	-0.976432
111844138	hexokinase-2-like	LOC111844138	protein-coding	long_EOD	0.997636	0.818355	1.11179	-0.130692	-0.316124	0.436203	-0.565965	-0.756613	1.75203	-1.37619	-1.97044
111854410	Sep (O-phosphoserine) tRNA:Sec (selenocysteine) tRNA synthase	sepsecs	protein-coding	long_EOD	1.30679	1.36785	1.46987	1.3224	0.370228	-0.599539	-1.11058	-1.10071	-0.410292	-1.32732	-1.2887
111860822	ceramide-1-phosphate transfer protein-like	LOC111860822	protein-coding	long_EOD	0.918874	0.517854	0.168638	-0.805982	-0.739854	1.07894	0.770279	0.0311786	-0.213233	-0.61453	-1.11216
111856221	pleckstrin homology and coiled-coil domain containing D1	plekhd1	protein-coding	long_EOD	0.818364	0.83386	1.28354	0.965133	0.923832	0.616565	-0.228551	0.35708	-0.827962	-2.04894	-2.69292
111856289	pleckstrin homology-like domain family B member 1	LOC111856289	protein-coding	long_EOD	1.18561	1.39717	0.508209	0.641506	-0.0097208	-0.0128546	-0.137343	-0.289076	0.384569	-1.49287	-2.1752
111857407	AP-3 complex subunit beta-2-like	LOC111857407	protein-coding	long_EOD	-0.701692	-0.221432	-0.404685	-0.673278	-0.230538	2.11424	0.802464	1.59835	1.28552	-1.95798	-1.61098
111858549	uncharacterized LOC111858549	LOC111858549	ncRNA	long_EOD	-1.13736	1.14778	-0.799517	-0.981876	-1.62896	1.71672	1.01582	1.55675	1.74009	-1.12612	-1.50331
111837439	uncharacterized LOC111837439	LOC111837439	ncRNA	long_EOD	0.221824	0.385954	-0.18733	-0.499228	-0.855505	0.547487	0.715888	0.64756	0.873763	-0.558746	-1.29167
111834257	uncharacterized LOC111834257	LOC111834257	ncRNA	long_EOD	0.421044	0.108446	-1.55617	-0.429701	-1.08712	1.05508	1.55855	1.67196	0.52038	-1.19088	-1.07159
111847688	epidermal growth factor receptor substrate 15-like 1	LOC111847688	protein-coding	long_EOD	0.0859494	0.75689	0.853805	-1.45313	-0.532829	1.17	1.2099	1.0055	0.542294	-1.49131	-2.14707

## Sheet: polarity
Pking_Entrez_geneID	Pking_gene_name	Pking_gene_symbol	type_of_gene	enriched phenotype	PKINGN_6898	PKINGN_6900	PKINGN_6901	PKINGP_6716	PKINGP_6718	PMAG1_6780	PMAG1_6787	PMAG2_6768	PMAG2_6769	PSN3_6739	PSN3_6742
111855431	bcl-2-related ovarian killer protein homolog A-like	LOC111855431	protein-coding	small_penetrations	#N/A	#N/A	#N/A	0.114319	0.498149	-0.95093	-1.38613	-0.212059	-0.538279	#N/A	#N/A
111858938	prolyl 4-hydroxylase subunit alpha-1-like	LOC111858938	protein-coding	small_penetrations	#N/A	#N/A	#N/A	-0.176008	-0.221309	-1.54291	-1.89106	-0.708117	1.14586	#N/A	#N/A
111854074	immunoglobulin lambda-1 light chain-like	LOC111854074	protein-coding	small_penetrations	#N/A	#N/A	#N/A	1.16347	0.538361	-0.868751	-1.14918	-0.195769	-0.783567	#N/A	#N/A
111856340	calponin-1-like	LOC111856340	protein-coding	small_penetrations	#N/A	#N/A	#N/A	-0.135514	0.124447	-1.70369	-2.17661	-1.39401	0.617781	#N/A	#N/A
111859940	beta-1,3-galactosyltransferase 1-like	LOC111859940	protein-coding	small_penetrations	#N/A	#N/A	#N/A	0.867229	1.01404	-1.33812	-1.67202	-1.9228	-0.390758	#N/A	#N/A
111849543	uncharacterized LOC111849543	LOC111849543	protein-coding	small_penetrations	#N/A	#N/A	#N/A	0.220027	0.65055	-0.781127	-0.652041	-0.727876	-0.193858	#N/A	#N/A
111848663	MAGUK p55 subfamily member 2-like	LOC111848663	protein-coding	small_penetrations	#N/A	#N/A	#N/A	0.797494	0.857068	-1.98925	-1.17313	-1.9008	-0.450728	#N/A	#N/A
111832859	CMRF35-like molecule 3	LOC111832859	protein-coding	small_penetrations	#N/A	#N/A	#N/A	0.456643	-0.343606	-1.43285	-1.56921	-0.390117	-0.868491	#N/A	#N/A
111849062	transmembrane protein 163	tmem163	protein-coding	small_penetrations	#N/A	#N/A	#N/A	0.854631	0.682531	-0.74942	-0.98643	-0.523828	0.0281213	#N/A	#N/A
111861048	von Willebrand factor A domain-containing protein 7-like	LOC111861048	protein-coding	small_penetrations	#N/A	#N/A	#N/A	0.446372	0.517885	-0.801179	-0.61361	-0.671283	0.0194011	#N/A	#N/A
111846051	docking protein 4-like	LOC111846051	protein-coding	small_penetrations	#N/A	#N/A	#N/A	0.733214	0.398795	-0.759869	-0.875075	-0.369466	-0.117099	#N/A	#N/A
111849326	GTPase IMAP family member 4-like	LOC111849326	protein-coding	small_penetrations	#N/A	#N/A	#N/A	0.602824	1.33219	-0.985002	-0.870352	0.623067	1.01365	#N/A	#N/A
111842361	sodium-coupled neutral amino acid transporter 4-like	LOC111842361	protein-coding	small_penetrations	#N/A	#N/A	#N/A	1.24962	0.965901	-0.272739	-0.750927	-0.245392	-0.197438	#N/A	#N/A
111845840	uncharacterized LOC111845840	LOC111845840	protein-coding	small_penetrations	#N/A	#N/A	#N/A	1.04691	0.575015	-1.91701	-1.74468	-1.71401	-0.821717	#N/A	#N/A
111856319	phosphoinositide 3-kinase regulatory subunit 6-like	LOC111856319	protein-coding	small_penetrations	#N/A	#N/A	#N/A	0.670812	0.374517	-0.850338	-0.685212	-0.560047	-0.417241	#N/A	#N/A
111834117	SLIT and NTRK-like protein 6	LOC111834117	protein-coding	small_penetrations	#N/A	#N/A	#N/A	0.93037	1.61556	-1.01044	-1.01427	-0.434004	-0.270932	#N/A	#N/A
111834250	uncharacterized LOC111834250	LOC111834250	protein-coding	small_penetrations	#N/A	#N/A	#N/A	0.802545	0.0773203	-1.11034	-0.726314	0.0348594	-0.825706	#N/A	#N/A
111850336	uncharacterized LOC111850336	LOC111850336	ncRNA	small_penetrations	#N/A	#N/A	#N/A	1.14488	0.505308	-1.00071	-0.885742	-0.297373	-0.128053	#N/A	#N/A
111835072	protocadherin-11 X-linked-like	LOC111835072	protein-coding	small_penetrations	#N/A	#N/A	#N/A	0.555806	0.416998	-1.15996	-0.7742	-0.446881	-0.926631	#N/A	#N/A
111838755	prostaglandin D2 receptor 2	ptgdr2	protein-coding	small_penetrations	#N/A	#N/A	#N/A	0.387648	0.357578	-0.555816	-0.627936	-0.516997	0.644262	#N/A	#N/A
111837455	matrilin 4	matn4	protein-coding	small_penetrations	#N/A	#N/A	#N/A	-0.0507617	-0.133867	-0.903137	-1.05685	-0.205736	0.0127877	#N/A	#N/A
111846293	polymeric immunoglobulin receptor-like	LOC111846293	protein-coding	small_penetrations	#N/A	#N/A	#N/A	0.820462	0.830896	-0.585132	-0.712104	0.186297	-0.543462	#N/A	#N/A
111849608	CDC42 effector protein 3	cdc42ep3	protein-coding	small_penetrations	#N/A	#N/A	#N/A	1.05028	0.94553	-1.41315	-1.47167	-1.59634	0.725658	#N/A	#N/A
111841540	uncharacterized LOC111841540	LOC111841540	ncRNA	small_penetrations	#N/A	#N/A	#N/A	1.18428	1.87337	-0.0995684	-0.227667	0.234406	0.408944	#N/A	#N/A
111852518	proto-oncogene c-Fos-like	LOC111852518	protein-coding	small_penetrations	#N/A	#N/A	#N/A	1.57038	-0.821379	-0.870814	-0.851554	0.0022775	0.961342	#N/A	#N/A
111860271	melanotransferrin	meltf	protein-coding	small_penetrations	#N/A	#N/A	#N/A	1.02218	0.810769	-1.00826	-1.15255	-0.48648	-0.965215	#N/A	#N/A
111842007	GDNF family receptor alpha-2-like	LOC111842007	protein-coding	small_penetrations	#N/A	#N/A	#N/A	0.636787	0.0832767	-0.993393	-0.614665	-0.485444	-0.575195	#N/A	#N/A
111860830	galectin-9-like	LOC111860830	protein-coding	small_penetrations	#N/A	#N/A	#N/A	0.768588	0.686476	-0.51216	-1.00795	-0.360066	0.623118	#N/A	#N/A
111845897	uncharacterized LOC111845897	LOC111845897	ncRNA	small_penetrations	#N/A	#N/A	#N/A	-0.139444	-0.0353483	-0.614528	-0.614528	0.667021	0.860556	#N/A	#N/A
111839880	scm-like with four MBT domains protein 1	LOC111839880	protein-coding	small_penetrations	#N/A	#N/A	#N/A	0.815048	0.639125	-1.25473	-0.799377	-1.18169	0.0423131	#N/A	#N/A
111837322	F-box and WD repeat domain containing 7	fbxw7	protein-coding	small_penetrations	#N/A	#N/A	#N/A	1.18828	1.19509	-1.73758	-1.48713	-2.21638	0.763624	#N/A	#N/A
111859912	cell migration-inducing and hyaluronan-binding protein-like	LOC111859912	protein-coding	small_penetrations	#N/A	#N/A	#N/A	1.31485	1.18345	-0.805922	-0.957503	-0.574637	-0.170627	#N/A	#N/A
111834043	gap junction beta-2 protein-like	LOC111834043	protein-coding	small_penetrations	#N/A	#N/A	#N/A	0.651175	0.246045	-1.06314	-1.29462	-0.604367	0.184788	#N/A	#N/A
111842693	G-protein-signaling modulator 1-like	LOC111842693	protein-coding	small_penetrations	#N/A	#N/A	#N/A	0.651088	0.720993	-0.859764	-0.949433	-0.757626	-0.613628	#N/A	#N/A
111844331	glutamate receptor-interacting protein 1-like	LOC111844331	protein-coding	small_penetrations	#N/A	#N/A	#N/A	1.30595	0.698081	-1.60069	-0.963579	-0.534082	0.677148	#N/A	#N/A
111849328	GTPase IMAP family member 4-like	LOC111849328	protein-coding	small_penetrations	#N/A	#N/A	#N/A	1.63259	1.00002	-0.838531	-0.893727	-0.837143	0.468042	#N/A	#N/A
111838718	inter-alpha-trypsin inhibitor heavy chain H5-like	LOC111838718	protein-coding	small_penetrations	#N/A	#N/A	#N/A	0.670771	0.032979	-0.927681	-0.786933	-0.136788	-0.38565	#N/A	#N/A
111848944	securin-like	LOC111848944	protein-coding	small_penetrations	#N/A	#N/A	#N/A	1.58397	1.60211	-1.98989	-1.5441	-1.41294	-0.503744	#N/A	#N/A
111853690	protein kinase cGMP-dependent 1	prkg1	protein-coding	small_penetrations	#N/A	#N/A	#N/A	0.791482	0.95179	-1.80574	-2.02614	-2.11588	1.12151	#N/A	#N/A
111854264	collagen type IX alpha 2 chain	col9a2	protein-coding	small_penetrations	#N/A	#N/A	#N/A	0.937066	1.01222	-0.577612	-0.787523	0.112424	0.009786	#N/A	#N/A
111844158	retinitis pigmentosa 1-like 1 protein	LOC111844158	protein-coding	small_penetrations	#N/A	#N/A	#N/A	1.64157	0.363593	-1.73447	-1.75237	0.00847642	-0.24501	#N/A	#N/A
111850454	uncharacterized LOC111850454	LOC111850454	ncRNA	small_penetrations	#N/A	#N/A	#N/A	0.102844	0.854797	-1.54875	-1.55276	-1.56488	-0.338824	#N/A	#N/A
111853190	protein phosphatase 1 regulatory subunit 12B-like	LOC111853190	protein-coding	small_penetrations	#N/A	#N/A	#N/A	0.727653	0.357024	-1.31349	-1.52576	-1.50057	-0.638771	#N/A	#N/A
111836540	uncharacterized LOC111836540	LOC111836540	protein-coding	small_penetrations	#N/A	#N/A	#N/A	0.973841	0.391103	-0.841141	-0.851623	-0.1404	-0.801224	#N/A	#N/A
111841266	DnaJ heat shock protein family (Hsp40) member C27	dnajc27	protein-coding	small_penetrations	#N/A	#N/A	#N/A	0.631795	0.783162	-1.18034	-0.823306	-0.831255	-0.143254	#N/A	#N/A
111857185	histone H2B 1/2-like	LOC111857185	protein-coding	small_penetrations	#N/A	#N/A	#N/A	0.977878	0.484252	-0.72735	-0.948847	-0.593957	0.329564	#N/A	#N/A
111832841	LSM family member 14B	lsm14b	protein-coding	small_penetrations	#N/A	#N/A	#N/A	0.661516	0.978611	-0.91863	-0.525763	0.128211	0.3647	#N/A	#N/A
111841241	epiphycan-like	LOC111841241	protein-coding	small_penetrations	#N/A	#N/A	#N/A	0.962248	0.483716	-0.588566	-0.742311	-0.238234	-0.572982	#N/A	#N/A
111860790	V-set and immunoglobulin domain-containing protein 1-like	LOC111860790	protein-coding	small_penetrations	#N/A	#N/A	#N/A	1.05167	0.611947	-0.261218	-0.25917	-0.335866	1.26839	#N/A	#N/A
111836553	intestinal-type alkaline phosphatase-like	LOC111836553	protein-coding	small_penetrations	#N/A	#N/A	#N/A	0.764764	0.198	-0.880521	-0.813127	-0.943475	0.0686992	#N/A	#N/A
111853114	alkaline ceramidase 2-like	LOC111853114	protein-coding	small_penetrations	#N/A	#N/A	#N/A	0.530239	0.301862	-1.60361	-2.51727	-1.784	0.996337	#N/A	#N/A
111853425	thrombospondin 2	thbs2	protein-coding	small_penetrations	#N/A	#N/A	#N/A	1.72091	1.46111	-0.890956	-1.1161	-0.534255	-0.443213	#N/A	#N/A
111860467	uncharacterized LOC111860467	LOC111860467	ncRNA	small_penetrations	#N/A	#N/A	#N/A	0.701297	0.791194	-0.360519	-0.775556	-0.366348	1.30629	#N/A	#N/A
111844627	collagen alpha-1(V) chain-like	LOC111844627	protein-coding	small_penetrations	#N/A	#N/A	#N/A	1.16217	1.18412	-1.21197	-0.785329	-0.584388	-0.658861	#N/A	#N/A
111858849	regulator of G-protein signaling 5-like	LOC111858849	protein-coding	small_penetrations	#N/A	#N/A	#N/A	1.26628	0.610248	-0.79195	-0.910963	0.111866	-0.823618	#N/A	#N/A
111850261	retinoschisin-like	LOC111850261	protein-coding	small_penetrations	#N/A	#N/A	#N/A	0.760227	0.661955	-0.736707	-0.707691	-0.302261	-0.567868	#N/A	#N/A
111833362	poly(U)-specific endoribonuclease-B-like	LOC111833362	protein-coding	small_penetrations	#N/A	#N/A	#N/A	0.78441	0.482225	-1.14538	-1.14538	-0.510324	-1.00919	#N/A	#N/A
111838363	semaphorin-6D-like	LOC111838363	protein-coding	small_penetrations	#N/A	#N/A	#N/A	1.14594	0.724736	-1.2445	-1.21102	-0.901592	-0.660877	#N/A	#N/A
111846836	FERM and PDZ domain containing 4	frmpd4	protein-coding	small_penetrations	#N/A	#N/A	#N/A	0.969245	1.70544	-1.0591	-0.950034	-0.913619	0.798175	#N/A	#N/A
111849793	galectin-9-like	LOC111849793	protein-coding	small_penetrations	#N/A	#N/A	#N/A	0.885384	0.810757	-0.359516	-0.825229	-0.0244847	0.236892	#N/A	#N/A
111857302	anthrax toxin receptor 1-like	LOC111857302	protein-coding	small_penetrations	#N/A	#N/A	#N/A	1.08642	0.973086	-0.611032	-0.814566	-0.211901	-0.384307	#N/A	#N/A
111857100	probable G-protein coupled receptor 153	LOC111857100	protein-coding	small_penetrations	#N/A	#N/A	#N/A	0.907819	0.505947	-1.04463	-0.583555	-0.64777	-0.355148	#N/A	#N/A
111843701	uncharacterized LOC111843701	LOC111843701	protein-coding	small_penetrations	#N/A	#N/A	#N/A	-0.0967768	0.742167	-1.91112	-1.20007	-0.220929	-1.74248	#N/A	#N/A
111848301	adhesion G protein-coupled receptor B1	adgrb1	protein-coding	small_penetrations	#N/A	#N/A	#N/A	-0.0149449	0.526209	-1.17132	-1.03322	-0.881334	-0.772361	#N/A	#N/A
111851529	inactive serine protease 35-like	LOC111851529	protein-coding	small_penetrations	#N/A	#N/A	#N/A	1.60538	1.23787	-1.08411	-0.964139	-0.343762	-0.466974	#N/A	#N/A
111846372	uncharacterized LOC111846372	LOC111846372	protein-coding	small_penetrations	#N/A	#N/A	#N/A	0.348535	0.22484	-1.39962	-1.28786	-0.822946	1.27539	#N/A	#N/A
111838936	glutathione peroxidase 2	gpx2	protein-coding	small_penetrations	#N/A	#N/A	#N/A	0.296889	0.445976	-0.890879	-0.47512	-0.0348888	-0.219132	#N/A	#N/A
111840706	G protein-activated inward rectifier potassium channel 1	LOC111840706	protein-coding	small_penetrations	#N/A	#N/A	#N/A	0.880898	1.11835	-1.3516	-1.24348	-1.26277	-0.603321	#N/A	#N/A
111834255	uncharacterized LOC111834255	LOC111834255	protein-coding	small_penetrations	#N/A	#N/A	#N/A	0.602623	-0.13973	-1.0728	-0.76042	-0.885951	0.0390098	#N/A	#N/A
111841879	uncharacterized LOC111841879	LOC111841879	ncRNA	small_penetrations	#N/A	#N/A	#N/A	0.26447	0.81403	-0.766722	-0.91152	-0.642243	-0.268737	#N/A	#N/A
111833748	uncharacterized LOC111833748	LOC111833748	protein-coding	small_penetrations	#N/A	#N/A	#N/A	0.399995	0.612355	-1.01774	-1.1192	-0.62512	-0.499931	#N/A	#N/A
111845105	OX-2 membrane glycoprotein-like	LOC111845105	protein-coding	small_penetrations	#N/A	#N/A	#N/A	1.00484	1.07588	-0.827533	-1.21921	-0.453031	-0.0998929	#N/A	#N/A
111848113	rhamnolipids biosynthesis 3-oxoacyl-[acyl-carrier-protein] reductase-like	LOC111848113	protein-coding	small_penetrations	#N/A	#N/A	#N/A	0.835608	0.797757	-0.448245	-1.21123	1.00009	1.10868	#N/A	#N/A
111848815	uncharacterized LOC111848815	LOC111848815	ncRNA	small_penetrations	#N/A	#N/A	#N/A	1.03165	1.64475	-0.659906	-1.41221	1.54043	0.979748	#N/A	#N/A
111850216	uncharacterized LOC111850216	LOC111850216	protein-coding	small_penetrations	#N/A	#N/A	#N/A	0.948299	0.711124	-1.85782	-1.03644	-1.24904	-0.500005	#N/A	#N/A
111847375	F-BAR domain only protein 1-like	LOC111847375	protein-coding	small_penetrations	#N/A	#N/A	#N/A	0.663015	0.330849	-1.25745	-1.08432	-1.25922	1.07189	#N/A	#N/A
111858731	folylpolyglutamate synthase, mitochondrial-like	LOC111858731	protein-coding	small_penetrations	#N/A	#N/A	#N/A	1.47905	1.78406	-0.821915	-0.628824	-0.429112	0.753664	#N/A	#N/A
111834243	desmin-like	LOC111834243	protein-coding	small_penetrations	#N/A	#N/A	#N/A	1.31686	0.918034	-2.59797	-1.8812	-0.162585	-0.960623	#N/A	#N/A
111857834	collagen alpha-4(VI) chain-like	LOC111857834	protein-coding	small_penetrations	#N/A	#N/A	#N/A	0.62885	0.647319	-1.87683	-1.86336	-1.41126	-1.41322	#N/A	#N/A
111838983	ADP-ribosylation factor-like protein 4A	LOC111838983	protein-coding	small_penetrations	#N/A	#N/A	#N/A	1.12796	0.60415	-0.735062	-1.08683	-0.802263	1.60849	#N/A	#N/A
111844221	uncharacterized LOC111844221	LOC111844221	ncRNA	small_penetrations	#N/A	#N/A	#N/A	1.41693	0.979037	-0.634366	-0.52261	0.519072	-0.778413	#N/A	#N/A
111850552	AT-rich interactive domain-containing protein 3A-like	LOC111850552	protein-coding	small_penetrations	#N/A	#N/A	#N/A	0.376461	0.530026	-0.517037	-0.672389	-0.186107	-0.130773	#N/A	#N/A
111838530	prosaposin-like	LOC111838530	protein-coding	small_penetrations	#N/A	#N/A	#N/A	0.952611	1.20006	-1.09552	-0.975673	-0.745816	-0.535302	#N/A	#N/A
111844487	protein FAM110A-like	LOC111844487	protein-coding	small_penetrations	#N/A	#N/A	#N/A	0.938387	1.37363	-1.8827	-0.89069	-2.49583	0.931372	#N/A	#N/A
111836127	sterile alpha motif domain-containing protein 12-like	LOC111836127	protein-coding	small_penetrations	#N/A	#N/A	#N/A	0.578472	0.396984	-0.696626	-0.461791	-0.340367	0.0589456	#N/A	#N/A
111840084	cytosolic phospholipase A2-like	LOC111840084	protein-coding	small_penetrations	#N/A	#N/A	#N/A	2.15889	2.31031	-0.961002	-0.895652	-1.01411	0.556443	#N/A	#N/A
111832864	uncharacterized LOC111832864	LOC111832864	ncRNA	small_penetrations	#N/A	#N/A	#N/A	1.12823	0.196711	-2.09371	-2.41564	-0.911784	-1.35352	#N/A	#N/A
111843225	protein kinase C alpha type-like	LOC111843225	protein-coding	small_penetrations	#N/A	#N/A	#N/A	0.14961	0.446552	-0.989818	-0.998565	-0.378519	-0.97125	#N/A	#N/A
111837430	uncharacterized LOC111837430	LOC111837430	ncRNA	small_penetrations	#N/A	#N/A	#N/A	0.934372	1.16486	-0.406778	-0.831163	-0.831163	0.106182	#N/A	#N/A
111847832	polymeric immunoglobulin receptor-like	LOC111847832	protein-coding	small_penetrations	#N/A	#N/A	#N/A	0.358466	-0.297901	-1.23068	-1.46186	-1.19235	-0.736467	#N/A	#N/A
111851475	serine/threonine-protein kinase SIK2-like	LOC111851475	protein-coding	small_penetrations	#N/A	#N/A	#N/A	1.40415	0.291292	-1.66441	-0.844213	0.104437	-0.875083	#N/A	#N/A
111849094	E3 ubiquitin-protein ligase Midline-1-like	LOC111849094	protein-coding	small_penetrations	#N/A	#N/A	#N/A	0.848243	0.439218	-0.863685	-0.968179	-0.555175	-0.188767	#N/A	#N/A
111838728	MALT1 paracaspase	malt1	protein-coding	small_penetrations	#N/A	#N/A	#N/A	1.32193	1.06886	-0.672572	-0.326279	-0.844802	0.747393	#N/A	#N/A
111848393	PH and SEC7 domain-containing protein 1-like	LOC111848393	protein-coding	small_penetrations	#N/A	#N/A	#N/A	0.481857	0.558374	-1.96508	-1.38153	-1.88328	0.393117	#N/A	#N/A
111840348	mitogen-activated protein kinase 14A-like	LOC111840348	protein-coding	small_penetrations	#N/A	#N/A	#N/A	1.46151	1.69439	-1.21514	-1.78634	-2.24064	0.0589787	#N/A	#N/A
111835051	RELT-like protein 1	LOC111835051	protein-coding	small_penetrations	#N/A	#N/A	#N/A	1.56487	1.6842	-0.805865	-1.0488	-0.92285	0.503929	#N/A	#N/A
111861020	multiple EGF like domains 10	megf10	protein-coding	small_penetrations	#N/A	#N/A	#N/A	0.722322	0.624436	-0.965214	-0.85299	-0.164485	-0.448931	#N/A	#N/A
111844930	glutaminase liver isoform, mitochondrial-like	LOC111844930	protein-coding	small_penetrations	#N/A	#N/A	#N/A	1.66566	0.752012	-0.578093	-0.86866	0.663648	-0.438251	#N/A	#N/A
111846447	pyrin domain-containing protein 1-like	LOC111846447	protein-coding	small_penetrations	#N/A	#N/A	#N/A	-0.0230948	0.860005	-1.02309	-1.40517	-0.795764	-0.384635	#N/A	#N/A
111856797	myosin light chain 3-like	LOC111856797	protein-coding	small_penetrations	#N/A	#N/A	#N/A	1.49159	1.41412	-1.28122	-2.02356	-1.32716	2.61304	#N/A	#N/A
111843851	uncharacterized LOC111843851	LOC111843851	protein-coding	small_penetrations	#N/A	#N/A	#N/A	0.716383	0.522047	-0.893325	-0.733987	-0.803897	-0.182535	#N/A	#N/A
111859725	urotensin-2 receptor-like	LOC111859725	protein-coding	small_penetrations	#N/A	#N/A	#N/A	0.879113	0.415849	-0.771061	-0.741959	0.0764337	-0.472844	#N/A	#N/A
111833955	kell blood group glycoprotein-like	LOC111833955	protein-coding	small_penetrations	#N/A	#N/A	#N/A	0.389171	0.464978	-0.626481	-0.813769	-0.588407	-0.0459244	#N/A	#N/A
111834387	primary cilia formation	pifo	protein-coding	small_penetrations	#N/A	#N/A	#N/A	1.03447	0.656123	-0.791721	-0.435577	-0.246741	0.491608	#N/A	#N/A
111834986	tenomodulin	tnmd	protein-coding	small_penetrations	#N/A	#N/A	#N/A	1.66225	1.40218	-0.713485	-1.77888	0.396407	0.240916	#N/A	#N/A
111837598	uracil nucleotide/cysteinyl leukotriene receptor-like	LOC111837598	protein-coding	small_penetrations	#N/A	#N/A	#N/A	0.560144	0.345688	-0.567647	-0.78933	-0.502083	-0.550712	#N/A	#N/A
111853287	uncharacterized LOC111853287	LOC111853287	ncRNA	small_penetrations	#N/A	#N/A	#N/A	0.944762	0.872836	-0.284372	-0.603079	0.309878	-0.292998	#N/A	#N/A
111833059	TNF receptor-associated factor 4-like	LOC111833059	protein-coding	large_penetrations	#N/A	#N/A	#N/A	-0.289327	-0.385901	1.16689	1.33657	0.35594	0.271915	#N/A	#N/A
111842348	uncharacterized LOC111842348	LOC111842348	ncRNA	large_penetrations	#N/A	#N/A	#N/A	-1.02338	-1.02338	1.3353	1.19261	-0.575538	-0.920387	#N/A	#N/A
111845760	uncharacterized LOC111845760	LOC111845760	protein-coding	large_penetrations	#N/A	#N/A	#N/A	-0.833417	-0.48833	1.81763	1.71385	0.154634	1.09455	#N/A	#N/A
111851675	uncharacterized LOC111851675	LOC111851675	ncRNA	large_penetrations	#N/A	#N/A	#N/A	-0.363167	-0.178548	1.02001	1.43978	-1.19504	0.299115	#N/A	#N/A
111834721	ALK and LTK ligand 2-like	LOC111834721	protein-coding	large_penetrations	#N/A	#N/A	#N/A	-0.661632	-0.643863	1.03785	2.6293	0.092287	0.77626	#N/A	#N/A
111844367	retinoic acid receptor responder protein 3-like	LOC111844367	protein-coding	large_penetrations	#N/A	#N/A	#N/A	-1.02493	-0.823299	-0.00629858	0.433449	-1.02493	-0.353186	#N/A	#N/A
111845826	uncharacterized LOC111845826	LOC111845826	ncRNA	large_penetrations	#N/A	#N/A	#N/A	-0.800874	-1.14911	1.4696	1.24623	0.957577	-1.14911	#N/A	#N/A
111836942	tripartite motif-containing protein 16-like	LOC111836942	protein-coding	large_penetrations	#N/A	#N/A	#N/A	-0.952332	0.5001	2.09715	1.52548	0.766985	-0.566653	#N/A	#N/A
111859929	aldehyde dehydrogenase family 1 member A3-like	LOC111859929	protein-coding	large_penetrations	#N/A	#N/A	#N/A	-2.90455	-2.37258	1.86286	2.83182	1.27874	0.182694	#N/A	#N/A
111835736	solute carrier family 22 member 7-like	LOC111835736	protein-coding	large_penetrations	#N/A	#N/A	#N/A	-0.571586	0.198186	0.780042	1.57962	-0.0266061	-0.310958	#N/A	#N/A
111846547	paired box 6	pax6	protein-coding	large_penetrations	#N/A	#N/A	#N/A	-0.454375	-0.272193	1.08737	1.31047	0.221904	-0.417067	#N/A	#N/A
111843778	thyrotropin-releasing hormone receptor-like	LOC111843778	protein-coding	large_penetrations	#N/A	#N/A	#N/A	-1.50671	-1.64232	3.27489	4.34479	3.50512	0.182083	#N/A	#N/A
111844142	uncharacterized LOC111844142	LOC111844142	protein-coding	large_penetrations	#N/A	#N/A	#N/A	0.0917373	-0.0542218	0.62214	1.62541	0.011027	-0.366332	#N/A	#N/A
111860168	serine/threonine-protein kinase NIM1-like	LOC111860168	protein-coding	large_penetrations	#N/A	#N/A	#N/A	-0.589462	-0.977664	2.24154	2.59361	1.79503	-0.737356	#N/A	#N/A
111843492	uncharacterized LOC111843492	LOC111843492	ncRNA	large_penetrations	#N/A	#N/A	#N/A	-0.682341	0.44859	1.70943	1.61837	-0.682341	0.502257	#N/A	#N/A
111842335	uncharacterized LOC111842335	LOC111842335	ncRNA	large_penetrations	#N/A	#N/A	#N/A	-0.464435	-0.464435	1.56307	2.07187	0.0805445	-0.464435	#N/A	#N/A
111851139	uncharacterized LOC111851139	LOC111851139	ncRNA	large_penetrations	#N/A	#N/A	#N/A	-0.786002	-0.786002	1.0636	1.36163	1.09096	-0.786002	#N/A	#N/A
111845087	cocaine- and amphetamine-regulated transcript protein-like	LOC111845087	protein-coding	large_penetrations	#N/A	#N/A	#N/A	-1.63613	-1.78226	4.18934	2.66107	3.33882	0.0305249	#N/A	#N/A
111845825	uncharacterized LOC111845825	LOC111845825	protein-coding	large_penetrations	#N/A	#N/A	#N/A	-0.811755	-0.811755	2.10204	0.791841	-0.0335466	-0.811755	#N/A	#N/A
111847261	RNA polymerase III subunit G	polr3g	protein-coding	large_penetrations	#N/A	#N/A	#N/A	-0.347073	-0.371596	2.40529	1.35187	0.976799	0.334035	#N/A	#N/A
111838224	cyclic nucleotide-gated channel cone photoreceptor subunit alpha-like	LOC111838224	protein-coding	large_penetrations	#N/A	#N/A	#N/A	-1.19404	-1.06123	2.83084	1.76998	0.770581	0.384398	#N/A	#N/A
111845695	scavenger receptor cysteine-rich type 1 protein M130-like	LOC111845695	protein-coding	large_penetrations	#N/A	#N/A	#N/A	-1.19363	-1.459	0.801568	1.32456	-0.0318768	-1.66761	#N/A	#N/A
111834720	protein EFR3 homolog B-like	LOC111834720	protein-coding	large_penetrations	#N/A	#N/A	#N/A	-1.22617	-0.780126	0.424098	1.65218	-0.156371	-0.789881	#N/A	#N/A
111846903	sorting nexin-10A-like	LOC111846903	protein-coding	large_penetrations	#N/A	#N/A	#N/A	-0.625941	-0.370138	1.58507	0.780596	0.401921	0.263922	#N/A	#N/A
111851689	uncharacterized LOC111851689	LOC111851689	ncRNA	large_penetrations	#N/A	#N/A	#N/A	-0.259277	-0.440463	1.08457	1.64039	0.578972	-0.0547444	#N/A	#N/A
111848410	uncharacterized LOC111848410	LOC111848410	ncRNA	large_penetrations	#N/A	#N/A	#N/A	-0.606155	-0.30867	0.946222	1.71952	0.566972	0.358798	#N/A	#N/A
111860383	ectoderm-neural cortex protein 1-like	LOC111860383	protein-coding	large_penetrations	#N/A	#N/A	#N/A	-1.5183	-1.34309	1.10716	1.21991	0.171105	-0.926056	#N/A	#N/A
111846232	arachidonate 5-lipoxygenase-like	LOC111846232	protein-coding	large_penetrations	#N/A	#N/A	#N/A	-0.842931	-1.13453	1.44658	1.1309	0.637773	-1.03154	#N/A	#N/A
111840014	SIX homeobox 3	six3	protein-coding	large_penetrations	#N/A	#N/A	#N/A	-0.514604	-0.213038	1.45581	1.55884	0.658362	-0.569488	#N/A	#N/A
111848480	golgin A7 family member B	golga7b	protein-coding	large_penetrations	#N/A	#N/A	#N/A	-1.30152	-0.821351	2.37134	2.52492	0.674767	0.807468	#N/A	#N/A
111841809	fibrinogen C domain-containing protein 1-like	LOC111841809	protein-coding	large_penetrations	#N/A	#N/A	#N/A	-1.40527	-1.10063	2.88566	3.9283	3.34673	-0.73798	#N/A	#N/A
111835217	R-spondin 4	rspo4	protein-coding	large_penetrations	#N/A	#N/A	#N/A	-1.22621	-1.20996	3.66525	2.24641	2.80986	-0.0555312	#N/A	#N/A
111834023	protein ALP1-like	LOC111834023	protein-coding	large_penetrations	#N/A	#N/A	#N/A	-0.41734	-0.119855	1.55829	0.922937	0.0587825	-0.265481	#N/A	#N/A
111837864	uncharacterized LOC111837864	LOC111837864	ncRNA	large_penetrations	#N/A	#N/A	#N/A	-1.1791	-0.955062	3.07511	1.81729	1.56139	0.857577	#N/A	#N/A
111839870	macrophage stimulating 1 receptor	mst1r	protein-coding	large_penetrations	#N/A	#N/A	#N/A	-1.01633	-1.36702	2.8003	3.48725	2.5759	1.26042	#N/A	#N/A
111860769	uncharacterized LOC111860769	LOC111860769	ncRNA	large_penetrations	#N/A	#N/A	#N/A	-0.472053	-0.472053	1.74704	1.67199	-0.472053	-0.472053	#N/A	#N/A
111851664	leucine rich repeat containing 10	lrrc10	protein-coding	large_penetrations	#N/A	#N/A	#N/A	-0.673003	-0.36901	1.45809	1.09526	0.305527	-0.19479	#N/A	#N/A
111854031	zinc transporter 2-like	LOC111854031	protein-coding	large_penetrations	#N/A	#N/A	#N/A	-0.384973	-0.522186	0.638588	0.768048	-0.629511	-0.199618	#N/A	#N/A
111856907	wiskott-Aldrich syndrome protein family member 3-like	LOC111856907	protein-coding	large_penetrations	#N/A	#N/A	#N/A	-0.798999	-0.68529	1.24284	1.59607	0.368991	-0.531102	#N/A	#N/A
111844365	scavenger receptor cysteine-rich type 1 protein M130-like	LOC111844365	protein-coding	large_penetrations	#N/A	#N/A	#N/A	-1.50909	-1.90018	1.7031	1.94156	0.53724	-1.93525	#N/A	#N/A
111857392	uncharacterized LOC111857392	LOC111857392	ncRNA	large_penetrations	#N/A	#N/A	#N/A	-0.249613	-0.328115	0.927784	1.64892	-0.119893	0.196767	#N/A	#N/A
111840253	uncharacterized LOC111840253	LOC111840253	ncRNA	large_penetrations	#N/A	#N/A	#N/A	-0.94246	-0.603323	1.36759	0.469508	0.0371995	-0.681832	#N/A	#N/A
111837862	vasoactive intestinal polypeptide receptor-like	LOC111837862	protein-coding	large_penetrations	#N/A	#N/A	#N/A	-1.24015	-0.59884	2.75587	2.1935	1.85354	0.107018	#N/A	#N/A
111851069	paired box protein Pax-6	LOC111851069	protein-coding	large_penetrations	#N/A	#N/A	#N/A	-0.176984	-0.758746	1.21289	1.93546	0.471843	-0.681393	#N/A	#N/A
111852610	serine/threonine-protein phosphatase with EF-hands 2-like	LOC111852610	protein-coding	large_penetrations	#N/A	#N/A	#N/A	-0.895804	-1.34047	1.65175	2.22805	0.832657	1.16669	#N/A	#N/A
111841326	uncharacterized LOC111841326	LOC111841326	protein-coding	large_penetrations	#N/A	#N/A	#N/A	-0.140725	-0.447514	1.23157	2.16436	0.821605	-1.73332	#N/A	#N/A
111854190	voltage-dependent L-type calcium channel subunit beta-2-like	LOC111854190	protein-coding	large_penetrations	#N/A	#N/A	#N/A	-0.826432	-0.703621	-0.10325	1.05008	-0.489069	-0.385208	#N/A	#N/A
111860254	uncharacterized LOC111860254	LOC111860254	ncRNA	large_penetrations	#N/A	#N/A	#N/A	-0.760171	-0.353091	0.584089	-0.199457	-0.760171	-0.760171	#N/A	#N/A
111843447	myosin light chain 4-like	LOC111843447	protein-coding	large_penetrations	#N/A	#N/A	#N/A	-0.898879	-0.604361	1.3009	1.45626	1.0152	-1.07356	#N/A	#N/A
111843120	uncharacterized LOC111843120	LOC111843120	ncRNA	large_penetrations	#N/A	#N/A	#N/A	-0.780165	-0.917967	2.05829	2.70083	2.04556	-0.146581	#N/A	#N/A
111839641	IgGFc-binding protein-like	LOC111839641	protein-coding	large_penetrations	#N/A	#N/A	#N/A	-0.67653	-0.67653	1.14109	1.1886	0.496598	0.468169	#N/A	#N/A
111852464	ribosomal protein S6 kinase like 1	rps6kl1	protein-coding	large_penetrations	#N/A	#N/A	#N/A	-1.08113	-0.318073	1.59334	2.08874	1.27021	-1.44116	#N/A	#N/A
111857611	uncharacterized LOC111857611	LOC111857611	protein-coding	large_penetrations	#N/A	#N/A	#N/A	-0.501678	-0.356327	1.36898	0.620001	0.417471	-0.0859193	#N/A	#N/A
111843963	chromosome unknown C18orf21 homolog	cunh18orf21	protein-coding	large_penetrations	#N/A	#N/A	#N/A	-0.652325	-1.05505	1.04503	2.84531	0.703733	0.0897136	#N/A	#N/A
111841374	uncharacterized LOC111841374	LOC111841374	protein-coding	large_penetrations	#N/A	#N/A	#N/A	-0.880922	-0.6833	0.795946	1.74137	-0.605108	-0.370757	#N/A	#N/A
111856911	solute carrier family 22 member 16	slc22a16	protein-coding	large_penetrations	#N/A	#N/A	#N/A	-1.47725	-1.26053	2.06457	1.75996	1.31351	-0.938787	#N/A	#N/A
111860042	uncharacterized LOC111860042	LOC111860042	ncRNA	large_penetrations	#N/A	#N/A	#N/A	-0.383349	-0.636213	1.83448	0.89478	1.02194	-0.453448	#N/A	#N/A
111853992	uncharacterized LOC111853992	LOC111853992	ncRNA	large_penetrations	#N/A	#N/A	#N/A	0.0491869	-0.0750811	1.95096	3.18126	2.08559	-2.77353	#N/A	#N/A
111846376	uncharacterized LOC111846376	LOC111846376	ncRNA	large_penetrations	#N/A	#N/A	#N/A	-0.549495	-0.113333	1.82763	0.931287	0.623633	-0.549495	#N/A	#N/A
111857733	RAD51 associated protein 1	rad51ap1	protein-coding	large_penetrations	#N/A	#N/A	#N/A	-0.794793	-1.05618	1.46566	2.64045	1.14201	-0.630375	#N/A	#N/A
111840514	galactose-binding lectin l-1-like	LOC111840514	protein-coding	large_penetrations	#N/A	#N/A	#N/A	-0.839286	-0.839286	1.11193	0.543105	-0.622676	-0.640163	#N/A	#N/A
111844225	glyoxylate reductase/hydroxypyruvate reductase-like	LOC111844225	protein-coding	large_penetrations	#N/A	#N/A	#N/A	-0.279838	-0.343392	0.958776	0.649296	0.11893	0.150346	#N/A	#N/A

## Sheet: complexity
Pking_Entrez_geneID	Pking_gene_name	Pking_gene_symbol	type_of_gene	enriched phenotype	PKINGN_6898	PKINGN_6900	PKINGN_6901	PKINGP_6716	PKINGP_6718	PMAG1_6780	PMAG1_6787	PMAG2_6768	PMAG2_6769	PSN3_6739	PSN3_6742
111841398	inter-alpha-trypsin inhibitor heavy chain 3	itih3	protein-coding	biphasic	2.04579	2.07283	2.13929	-0.374906	-1.12856	-2.69199	-1.40428	-1.51641	-2.11501	2.30434	0.66889
111851906	coiled-coil domain containing 102A	ccdc102a	protein-coding	biphasic	1.13284	0.965096	2.15147	-0.147015	-0.0226986	-1.08352	-0.986097	-0.873311	-1.06213	0.199346	-0.273991
111843493	uncharacterized LOC111843493	LOC111843493	ncRNA	biphasic	1.76542	1.23461	1.72441	-0.292784	0.36927	-0.957267	-0.957267	-0.957267	-0.957267	-0.397531	-0.574323
111837760	voltage-dependent calcium channel gamma-7 subunit-like	LOC111837760	protein-coding	biphasic	1.14668	0.923207	0.667737	-0.0561665	-0.1768	-0.825347	-0.69917	-0.908591	-0.858978	0.257546	0.529879
111851223	FYVE, RhoGEF and PH domain-containing protein 4-like	LOC111851223	protein-coding	biphasic	1.37351	1.39122	0.628968	-0.967552	-1.38526	-1.51791	-1.40386	-1.58856	0.182066	1.68785	1.59951
111834327	ras-related protein Rab-7L1-like	LOC111834327	protein-coding	biphasic	1.60869	1.63774	1.63811	-1.06151	-1.15166	0.640315	-0.99826	-0.192379	-1.33054	-0.417505	-0.372995
111839912	uncharacterized LOC111839912	LOC111839912	protein-coding	biphasic	1.86275	0.92978	0.713437	-0.731623	-0.843733	-0.804441	-1.14516	0.329534	-1.15357	0.9238	-0.0807722
111860736	leucine-rich repeat-containing protein 24-like	LOC111860736	protein-coding	biphasic	2.11261	1.82122	2.76298	-0.46825	-0.992441	-1.41124	-0.630854	-1.50678	-1.19778	0.450077	-0.939543
111860092	complement factor B-like	LOC111860092	protein-coding	biphasic	0.3427	0.563404	0.764734	-0.541028	-0.524772	-0.623731	-0.623731	-0.511364	-0.520737	0.536544	1.13798
111851085	G2/M phase-specific E3 ubiquitin-protein ligase-like	LOC111851085	protein-coding	biphasic	0.694442	1.07868	1.15617	-0.298912	-0.420591	-0.420591	-0.420591	-0.420591	-0.420591	-0.285713	-0.241717
111838966	uncharacterized LOC111838966	LOC111838966	ncRNA	biphasic	0.275846	0.675888	0.477112	-0.718883	-0.512362	-0.722043	-0.829283	-0.891968	-0.513274	1.22533	1.53363
111854530	NACHT, LRR and PYD domains-containing protein 1b allele 2-like	LOC111854530	protein-coding	biphasic	2.1565	2.1796	1.12507	-0.427811	-0.160102	-1.07089	-1.26911	-0.730555	-1.31456	-0.0135535	-0.474596
111861164	peptidoglycan-recognition protein SC2-like	LOC111861164	protein-coding	biphasic	0.923713	0.605731	0.272308	-0.540426	-0.832029	-0.080137	-0.832029	0.30613	-0.542785	-0.201624	0.921147
111858459	phospholipid phosphatase-related protein type 5-like	LOC111858459	protein-coding	biphasic	1.63049	2.13222	2.78109	-0.593951	-0.440514	-1.56287	-1.43011	-1.63412	-1.44236	1.32888	-0.768751
111836015	uncharacterized LOC111836015	LOC111836015	ncRNA	biphasic	3.25149	3.07824	2.94497	-1.36337	-1.68807	-1.73433	-1.87837	-1.56455	-1.87837	2.20994	-1.37757
111836358	calmodulin-binding transcription activator 2-like	LOC111836358	protein-coding	biphasic	0.881408	1.36417	1.61578	-0.713775	-0.0991051	-1.31012	-0.655996	-1.35135	-0.637444	0.630778	0.275659
111852886	GTPase IMAP family member 7-like	LOC111852886	protein-coding	biphasic	1.11676	1.22703	1.27836	-0.242485	-0.43371	-0.25703	-0.810364	-0.699432	-0.266196	0.00310775	-0.916042
111859651	uncharacterized LOC111859651	LOC111859651	protein-coding	biphasic	0.248734	0.564445	1.77325	-0.616995	-0.0570994	-1.25452	-0.970814	-1.20073	-1.00471	0.92078	1.59765
111849848	calcium-binding mitochondrial carrier protein SCaMC-2-B	LOC111849848	protein-coding	biphasic	1.71137	1.10704	1.28689	-0.229021	-0.600451	-1.05588	-0.997497	-0.706986	-0.514674	0.143017	-0.143805
111854199	uncharacterized LOC111854199	LOC111854199	ncRNA	biphasic	1.80289	0.901687	1.56479	-0.337526	0.169303	-0.34527	-1.06104	-0.793582	-2.22698	1.15462	-0.828886
111841100	polymeric immunoglobulin receptor-like	LOC111841100	protein-coding	biphasic	1.39851	1.39013	0.80056	0.011669	-0.397007	-0.974733	-0.571246	-0.817192	-0.822054	-0.0110511	-0.00758557
111853896	5-hydroxytryptamine receptor 6	htr6	protein-coding	biphasic	0.346273	0.529198	1.01159	0.167274	0.0486456	-0.933175	-0.751944	-0.928201	-0.855566	0.632977	0.732934
111851489	coagulation factor XII-like	LOC111851489	protein-coding	biphasic	0.753552	-0.456623	-0.0466787	0.314509	0.153124	-0.639315	-0.639315	-0.639315	-0.639315	0.866576	0.972801
111847298	CMRF35-like molecule 6	LOC111847298	protein-coding	biphasic	0.572418	0.871193	0.141015	0.490639	0.339292	-1.06125	-1.06125	-1.06125	-1.06125	0.67817	1.15226
111843980	uncharacterized LOC111843980	LOC111843980	ncRNA	biphasic	0.941147	1.97459	1.30869	-1.3497	-1.48458	-1.48458	-1.48458	-1.48458	-1.48458	1.98986	2.55833
111851780	uncharacterized LOC111851780	LOC111851780	ncRNA	biphasic	-0.76335	1.47605	0.468082	-0.76335	-0.76335	-0.76335	-0.76335	-0.76335	-0.76335	1.96827	1.43105
111847609	calcium and integrin binding family member 3	cib3	protein-coding	biphasic	0.387224	0.406021	0.669348	0.0967315	-0.570821	-0.899657	-0.657207	0.229955	-0.899657	0.156232	1.08183
111837563	uncharacterized LOC111837563	LOC111837563	ncRNA	biphasic	1.10727	1.42782	1.0066	-0.644626	-0.117556	-0.517654	-0.644626	-0.644626	-0.644626	0.137782	-0.465752
111854896	uncharacterized LOC111854896	LOC111854896	ncRNA	biphasic	0.34185	0.0526836	-0.0734432	-0.190454	0.0987506	-0.359548	-0.571183	-0.571183	-0.571183	1.28002	0.563695
111840471	MIS18 kinetochore protein A	mis18a	protein-coding	biphasic	0.570727	1.78563	1.03081	-0.182865	0.167662	-0.53494	-1.10735	-1.10735	-1.10735	-0.523345	1.00835
111839124	uncharacterized LOC111839124	LOC111839124	protein-coding	biphasic	1.34842	0.802682	0.635444	0.0586633	-0.241839	-0.454357	-0.658272	-0.712935	-0.874903	-0.203827	0.300926
111850406	neurobeachin like 2	nbeal2	protein-coding	biphasic	1.18537	1.50686	1.40736	-0.15606	0.418572	-1.35074	-0.995846	-1.34893	-0.917247	0.254318	-0.0036613
111836251	uncharacterized LOC111836251	LOC111836251	ncRNA	biphasic	0.483954	1.11485	1.06977	-0.168398	-0.683404	-0.150339	-0.176497	-0.683404	-0.683404	-0.683404	0.560266
111844662	DIRAS family GTPase 1	diras1	protein-coding	biphasic	0.649524	1.23799	1.56643	-0.254996	-0.0395707	-1.13494	-0.260473	-0.665848	-1.53464	0.136202	0.300326
111854910	uncharacterized LOC111854910	LOC111854910	ncRNA	biphasic	-0.778216	1.7185	0.16289	-0.509183	-0.439079	-0.503209	-0.778216	-0.778216	-0.151544	1.13405	0.922223
111854113	interleukin-1 receptor type 2-like	LOC111854113	protein-coding	biphasic	1.0536	1.21543	0.899303	-1.10983	-1.04548	-1.07364	-0.455484	0.0267642	-0.717672	1.15397	0.0530436
111851443	complement C6	c6	protein-coding	biphasic	1.2096	1.23978	1.82244	-0.529161	-0.821982	-1.11801	-1.02931	-1.48064	-2.10824	2.22104	0.594481
111838790	5'-nucleotidase, cytosolic IIIA	nt5c3a	protein-coding	biphasic	0.760254	0.927969	0.324494	-0.0207949	0.368394	-0.559322	-0.703368	-0.703368	-0.616584	0.085735	0.136591
111838181	solute carrier family 9 member A7	slc9a7	protein-coding	biphasic	2.04209	2.15759	2.01431	-0.232754	0.0189804	-2.11095	-1.08666	-2.12906	-0.969682	0.741797	-0.44565
111836250	uncharacterized LOC111836250	LOC111836250	ncRNA	biphasic	1.3829	1.04319	-0.634661	0.472038	0.261734	-1.15022	-1.20292	-1.2844	-1.11733	1.65977	0.569892
111845280	beta-galactoside-binding lectin-like	LOC111845280	protein-coding	biphasic	1.25798	0.813813	0.857931	-0.952557	-0.899306	0.380949	-0.964228	-1.11219	-0.710556	1.22809	0.100072
111849949	ectodermal-neural cortex 1	enc1	protein-coding	biphasic	1.55119	1.15686	1.04139	-0.414001	-0.398111	-1.25616	-0.571123	-0.91274	-0.997211	0.231755	0.568157
111833033	gap junction beta-4 protein-like	LOC111833033	protein-coding	biphasic	2.80543	2.64541	2.29173	-1.33827	-1.45896	-1.55976	-1.89281	-1.667	-1.63665	1.70702	0.103868
111842592	uncharacterized LOC111842592	LOC111842592	protein-coding	biphasic	1.40563	2.45625	2.26344	0.594368	0.240529	-1.14275	-1.67334	-1.39832	-1.87174	0.263987	-1.13805
111846390	BTB/POZ domain-containing protein KCTD5-like	LOC111846390	protein-coding	biphasic	1.02574	1.52397	2.26923	-1.21909	-1.46362	-0.557028	-1.19399	-1.36062	0.839654	0.668052	-0.532294
111842214	E3 ubiquitin-protein ligase RNF34-like	LOC111842214	protein-coding	biphasic	1.02381	0.8112	0.255393	-0.21808	-0.273849	-0.752416	-0.707966	-0.868431	-0.538736	1.31243	-0.0433568
111842824	uncharacterized LOC111842824	LOC111842824	ncRNA	biphasic	-0.387478	0.397261	0.344404	-0.458048	-0.64328	-0.149633	-0.40083	-0.0458685	-0.201797	0.754523	0.790747
111833064	solute carrier family 13 member 5-like	LOC111833064	protein-coding	biphasic	1.20173	0.0729514	0.234621	-0.36974	-0.32468	-0.734404	-0.476092	-0.481027	-0.494938	0.785464	0.586109
111845866	chemokine XC receptor 1-like	LOC111845866	protein-coding	biphasic	0.640911	-0.233354	0.372367	-0.11306	-0.476808	-0.598487	-0.436277	-0.0144864	-0.368284	0.463635	0.763843
111851496	uncharacterized LOC111851496	LOC111851496	ncRNA	biphasic	2.02591	2.22426	2.30548	-1.22597	-1.22597	-0.462979	-0.774952	-1.22597	-1.22597	0.812119	-1.22597
111847579	lipoprotein lipase-like	LOC111847579	protein-coding	biphasic	1.49003	2.03186	1.07249	-1.48926	-1.39256	-0.295612	-1.23857	0.371812	-1.98149	0.964454	0.466845
111853964	protein TANC2-like	LOC111853964	protein-coding	biphasic	1.77061	1.85443	2.45358	-0.0397948	0.290532	-1.5912	-1.20548	-1.47106	-1.21965	-0.516698	-0.325256
111834045	transmembrane serine protease 3	tmprss3	protein-coding	biphasic	0.975204	0.931441	0.601058	-0.231882	-0.371858	-0.371858	-0.930999	-0.759419	-0.514816	0.855747	-0.182619
111839351	N-acylethanolamine-hydrolyzing acid amidase-like	LOC111839351	protein-coding	biphasic	1.57434	1.88287	1.8606	-0.934341	-0.636856	-0.674917	-0.873601	-0.934341	-0.934341	-0.0151911	-0.314223
111857489	5-hydroxytryptamine receptor 7-like	LOC111857489	protein-coding	biphasic	0.572199	0.775409	0.42723	-0.302594	-0.338663	-0.509045	-0.394516	-0.178647	-0.514536	0.66377	-0.200606
111855852	TNF receptor superfamily member 6b	tnfrsf6b	protein-coding	biphasic	1.60956	0.387071	0.0132311	-0.511731	-0.77513	-1.95109	-1.93796	-2.18701	-0.379099	3.23975	2.4924
111847995	cytochrome P450 1A1-like	LOC111847995	protein-coding	biphasic	0.765285	0.962437	1.37993	0.347828	0.0715428	-1.2238	-1.02978	-1.84977	-1.38092	1.54237	0.414877
111843989	serine/threonine-protein phosphatase 6 regulatory ankyrin repeat subunit B-like	LOC111843989	protein-coding	biphasic	2.70881	1.96058	1.46286	-0.612138	-0.533238	-1.61092	-1.62439	-1.40674	-1.43883	0.39425	0.699755
111853963	protein TANC2-like	LOC111853963	protein-coding	biphasic	1.77061	1.85443	2.45358	-0.0397948	0.290532	-1.5912	-1.20548	-1.47106	-1.21965	-0.516698	-0.325256
111850435	uridine phosphorylase 1-like	LOC111850435	protein-coding	biphasic	1.17928	1.02697	1.51673	-0.144997	-0.269462	-1.26248	-1.30241	-1.36674	-1.31367	1.34145	0.595316
111834635	keratin-associated protein 9-1-like	LOC111834635	protein-coding	biphasic	1.2386	1.33401	0.814073	-0.054627	-0.112942	-0.812075	-0.623843	-0.808164	-0.450231	-0.160354	-0.364442
111839972	trichohyalin-like	LOC111839972	protein-coding	biphasic	2.13621	2.35654	2.87133	-0.816278	-0.463839	-1.21134	-1.04066	-0.969357	-0.786789	-1.00882	-1.067
111838592	membrane bound O-acyltransferase domain containing 4	mboat4	protein-coding	biphasic	0.399359	0.179578	0.704932	-0.740819	-0.689266	-0.734432	-0.683103	-0.783694	-0.407415	1.08417	1.67069
111841863	carboxyl-terminal PDZ ligand of neuronal nitric oxide synthase protein-like	LOC111841863	protein-coding	biphasic	0.845805	0.438469	0.90966	-0.305029	-0.172209	-0.533866	-0.339338	-0.514811	-0.608371	0.166469	0.11322
111859704	heat shock protein beta-1-like	LOC111859704	protein-coding	biphasic	1.34699	2.11053	-0.154846	-0.820645	-1.1452	0.267741	-0.820401	-0.938284	-1.84515	1.21929	0.779973
111848163	uncharacterized LOC111848163	LOC111848163	protein-coding	biphasic	0.704295	0.651761	0.856718	-0.21351	-0.0887347	-0.469535	-0.530347	-0.561742	-0.458748	-0.084583	0.194427
111857031	uncharacterized LOC111857031	LOC111857031	ncRNA	biphasic	2.90258	2.31687	1.59752	2.37261	2.30564	-4.56647	-4.32978	-4.4939	-4.71051	3.19273	3.41272
111850616	transmembrane protein 47-like	LOC111850616	protein-coding	biphasic	2.05568	2.13832	0.449224	-0.804472	-1.1907	-1.04386	-0.962013	-1.42459	-0.730378	1.56945	-0.0566591
111840470	eva-1 homolog C	eva1c	protein-coding	biphasic	1.88244	2.03785	1.73948	-0.0653241	0.115649	-0.634744	-3.0803	-0.853611	-2.07328	0.352964	0.578872
111846621	protein tweety homolog 2-like	LOC111846621	protein-coding	biphasic	1.25194	0.630642	1.20279	0.432609	-0.737407	-1.29929	-0.212177	-1.02764	-1.07741	1.13884	-0.302906
111849924	uncharacterized LOC111849924	LOC111849924	ncRNA	biphasic	1.37052	1.76981	1.72994	-0.193093	-0.137951	-0.742722	-1.11088	-1.10446	-0.995489	-0.575755	-0.00991808
111852826	family with sequence similarity 83 member B	fam83b	protein-coding	biphasic	2.18107	1.84846	2.08686	-1.99862	-1.89723	-0.639741	-1.54457	-1.16207	-1.5288	1.25229	1.40235
111838649	zinc finger BED domain-containing protein 1-like	LOC111838649	protein-coding	biphasic	1.15576	0.71297	0.704859	-0.538211	-0.340589	-0.53272	-0.546486	-0.30974	-0.191467	-0.155157	0.0407798
111860899	uncharacterized LOC111860899	LOC111860899	protein-coding	biphasic	0.536657	0.508276	0.703182	-0.790705	-0.734883	-0.660644	-0.631543	-0.698446	-0.651627	1.22162	1.19812
111855691	matrix metalloproteinase-19-like	LOC111855691	protein-coding	biphasic	0.374372	0.83121	0.246582	-0.583939	-0.739421	-0.795208	-0.882607	-0.744404	-0.986229	1.88609	1.39355
111847352	uncharacterized LOC111847352	LOC111847352	ncRNA	biphasic	1.27416	2.03367	1.30492	-0.593666	-0.486944	-0.614072	-0.672794	-0.631994	-0.688577	-0.490712	-0.433983
111846769	unconventional myosin-Ie-like	LOC111846769	protein-coding	biphasic	1.37982	2.13407	1.78333	0.0827104	0.29967	-1.06723	-1.47175	-1.20287	-1.41813	-0.357771	-0.161846
111859754	uncharacterized LOC111859754	LOC111859754	ncRNA	biphasic	0.593179	0.361121	1.36853	-0.667449	-0.667449	-0.0700366	-0.667449	-0.667449	-0.667449	0.0294355	1.05502
111834433	histamine N-methyltransferase-like	LOC111834433	protein-coding	biphasic	0.94506	1.55124	0.923412	-0.587497	-0.754167	-0.775709	-0.937518	-0.70766	-0.185046	0.00446649	0.523423
111851498	epidermal growth factor-like protein 6	LOC111851498	protein-coding	biphasic	1.3023	1.68106	0.585083	0.146164	-0.357384	-0.796367	-1.22556	-0.693481	-0.748866	-0.372303	0.479355
111848186	uncharacterized LOC111848186	LOC111848186	protein-coding	biphasic	2.06358	0.864307	1.00233	-0.202807	-0.148293	-1.47483	-1.47483	-1.47483	-1.47483	1.35461	0.96559
111841842	carboxyl-terminal PDZ ligand of neuronal nitric oxide synthase protein-like	LOC111841842	protein-coding	biphasic	1.0829	0.823401	1.17606	0.0167369	-0.823223	-0.823223	-0.620335	-0.509396	-0.823223	0.524443	-0.0241354
111852016	cysteine-rich protein 2-like	LOC111852016	protein-coding	biphasic	2.32247	1.54357	1.79877	0.230374	-0.640764	-1.37607	-1.96249	-1.36781	-1.51565	1.23416	-0.266568
111851312	protein turtle homolog B-like	LOC111851312	protein-coding	biphasic	2.12029	3.50971	3.72288	-1.37923	-1.45891	-1.75572	-1.06785	-1.61497	-2.34259	1.27308	-1.00669
111835763	contactin-associated protein-like 2	LOC111835763	protein-coding	biphasic	1.16883	0.0248781	0.157561	0.0543553	0.31874	-0.582174	-0.732079	-0.777522	-0.65717	0.0314809	0.993096
111841399	inter-alpha-trypsin inhibitor heavy chain H3-like	LOC111841399	protein-coding	biphasic	1.80537	1.89397	1.77452	0.0241591	-0.778786	-2.14763	-1.49061	-1.64334	-1.96473	2.09444	0.432631
111847354	uncharacterized LOC111847354	LOC111847354	ncRNA	biphasic	0.633473	1.68617	1.62788	-0.583758	-0.583758	-0.372122	-0.583758	-0.583758	-0.583758	-0.238929	-0.417685
111842960	neoverrucotoxin subunit beta-like	LOC111842960	protein-coding	biphasic	0.452967	1.30892	0.671084	0.577043	1.19626	-2.28393	-2.39363	-2.39363	-2.358	2.86267	2.36025
111833552	calponin-1-like	LOC111833552	protein-coding	biphasic	1.69096	0.374544	0.69594	-0.401415	-0.624568	-0.666884	-0.713307	-0.298034	-0.67605	0.554594	0.064222
111849501	uncharacterized LOC111849501	LOC111849501	ncRNA	biphasic	1.00157	0.987047	1.76014	-0.761415	-0.594057	-0.686909	-0.700675	-0.761415	-0.230345	-0.000129331	-0.0138124
111836700	potassium/sodium hyperpolarization-activated cyclic nucleotide-gated channel 2-like	LOC111836700	protein-coding	biphasic	-0.0800541	1.2475	1.01538	-0.253186	0.31823	-0.640876	-0.661178	-0.688266	-0.531712	-0.268678	0.542843
111841391	myelin-oligodendrocyte glycoprotein-like	LOC111841391	protein-coding	biphasic	1.38427	1.6422	2.13058	-0.978618	-0.978618	-0.331534	-0.376446	-0.530774	-0.826759	-0.155684	-0.978618
111845832	5'-AMP-activated protein kinase subunit gamma-2-like	LOC111845832	protein-coding	biphasic	1.91292	2.39166	1.73133	0.0346182	-0.538854	-1.30137	-1.39956	-1.85758	-1.78408	0.840396	-0.0294755
111858607	specifically androgen-regulated gene protein-like	LOC111858607	protein-coding	biphasic	1.4119	0.278141	0.850661	-0.432875	-0.217939	-1.32068	-0.857562	-0.42724	-2.15321	1.42796	1.44085
111846917	uncharacterized LOC111846917	LOC111846917	ncRNA	biphasic	1.52165	1.64006	2.22628	-0.0902049	-0.144813	-0.963051	-0.835079	-0.977139	-1.05514	-0.359516	-0.963051
111835076	neuronal tyrosine-phosphorylated phosphoinositide-3-kinase adapter 1-like	LOC111835076	protein-coding	biphasic	1.43095	1.27093	2.1994	-0.655801	0.490282	-1.21624	-0.00566675	-1.18509	-2.27352	-0.242455	0.187205
111835832	keratin, type I cytoskeletal 9-like	LOC111835832	protein-coding	biphasic	1.02758	1.10511	1.93111	0.0672674	0.838946	-1.3386	-1.16082	-1.7064	-1.30776	-0.0705607	0.614136
111853251	NLR family CARD domain-containing protein 3-like	LOC111853251	protein-coding	biphasic	0.78935	1.43915	1.12811	0.63691	-0.128386	-1.22465	-1.22465	-1.22465	-1.22465	-0.174321	1.20778
111843236	centriolar coiled-coil protein of 110 kDa-like	LOC111843236	protein-coding	biphasic	1.22635	1.11502	0.609321	0.0105167	-0.161025	-1.30846	-1.09161	-1.22349	-1.32887	0.898651	1.2536
111837189	NACHT, LRR and PYD domains-containing protein 1b allele 3-like	LOC111837189	protein-coding	biphasic	0.794917	1.02802	0.697873	-0.833773	0.279437	-0.450632	-0.672129	-0.692324	-0.875016	0.0750787	0.648546
111849156	alpha-(1,3)-fucosyltransferase 9-like	LOC111849156	protein-coding	biphasic	2.76849	3.04073	2.43968	-1.03111	-1.03111	-1.03111	-1.03111	-1.03111	-1.03111	-1.03111	-1.03111
111853502	tumor necrosis factor receptor superfamily member 4-like	LOC111853502	protein-coding	biphasic	1.11105	0.892701	1.37083	-0.638174	-0.746531	-0.746531	-0.516328	-0.689947	-0.746531	0.321108	0.388347
111840554	cadherin-like protein 26	LOC111840554	protein-coding	biphasic	0.638325	0.594845	0.231397	-0.350335	-0.211951	-0.59477	-0.504611	-0.283074	-0.574521	0.0492901	1.00541
111860669	uncharacterized LOC111860669	LOC111860669	ncRNA	biphasic	0.959359	0.683448	0.941739	0.0669747	0.507308	-1.08293	-1.08293	-1.08293	-1.03052	0.659934	0.460561
111843432	uncharacterized LOC111843432	LOC111843432	protein-coding	biphasic	1.05584	1.21282	0.84385	-0.362287	-0.367009	-0.65389	-0.65389	-0.65389	-0.65389	-0.0941539	0.326501
111847618	C-C motif chemokine 25-like	LOC111847618	protein-coding	biphasic	0.41288	0.754033	0.585855	-0.936383	-1.57325	-0.543196	-1.12874	-1.06247	-0.103173	1.56567	2.02877
111848301	adhesion G protein-coupled receptor B1	adgrb1	protein-coding	biphasic	0.720614	1.56454	1.44784	-0.0149449	0.526209	-1.17132	-1.03322	-0.881334	-0.772361	-0.058351	-0.327677
111858740	glutathione S-transferase omega-1-like	LOC111858740	protein-coding	biphasic	1.96874	1.39162	1.56556	-1.21305	-1.50466	-0.971592	-1.4138	-0.973587	-0.521344	1.84909	-0.176969
111833464	uncharacterized LOC111833464	LOC111833464	ncRNA	biphasic	0.627835	1.39576	1.4616	-1.31177	-0.885235	-1.31177	-0.741305	-1.31177	-1.31177	2.18367	1.20475
111839939	myb-related transcription factor, partner of profilin-like	LOC111839939	protein-coding	biphasic	1.58185	1.14403	1.91663	-0.618326	0.237084	-0.920813	-0.910538	-0.730514	-1.12705	-0.241804	-0.330548
111845729	semaphorin-4B-like	LOC111845729	protein-coding	biphasic	1.66845	1.27941	0.914507	-0.0433036	0.151458	-1.78525	-1.12148	-1.53575	-1.42285	1.17437	0.72043
111835129	seipin-like	LOC111835129	protein-coding	biphasic	2.23891	2.33149	2.21089	-1.21017	-1.28831	-1.46718	-1.1349	-1.31922	-1.12008	1.13831	-0.37972
111860649	uncharacterized LOC111860649	LOC111860649	ncRNA	biphasic	1.4215	1.69002	1.96219	-0.411757	-0.269708	-0.994795	-0.444879	-0.994795	-0.994795	-0.305049	-0.65794
111848644	protein TANC2-like	LOC111848644	protein-coding	biphasic	1.80701	1.99003	2.36252	-0.0562422	0.341206	-1.78342	-1.0211	-2.00716	-0.814588	-0.366045	-0.452219
111835476	ectodysplasin-A-like	LOC111835476	protein-coding	biphasic	1.08962	1.19029	1.2276	-0.694997	0.378233	-1.0664	-1.009	-0.815458	-0.917389	0.627702	-0.0101988
111856106	forkhead box protein J1-B-like	LOC111856106	protein-coding	biphasic	0.725598	1.62587	1.45657	-1.06853	-0.912152	-0.458182	-0.173671	-0.787425	-0.146252	1.07712	-1.33896
111848982	uncharacterized LOC111848982	LOC111848982	ncRNA	biphasic	3.45543	3.49492	3.98706	-0.286794	-1.15064	-0.963	-2.68021	-1.55986	-2.68021	1.06352	-2.68021
111854688	premelanosome protein	pmel	protein-coding	biphasic	0.418509	0.370387	0.610746	-0.443592	-0.174637	-0.933377	-0.855009	-0.876206	-0.81993	1.43769	1.26542
111860799	ripply transcriptional repressor 1	ripply1	protein-coding	biphasic	0.355699	0.855369	1.25476	-0.478821	-0.626137	-0.556958	-0.505628	-0.486083	-0.735831	0.214264	0.709365
111841141	uncharacterized LOC111841141	LOC111841141	protein-coding	biphasic	2.09255	1.94528	1.54125	-0.934764	-1.28202	-1.10853	-1.4666	-1.87987	-1.02025	0.994394	1.11858
111855953	uncharacterized protein K02A2.6-like	LOC111855953	protein-coding	biphasic	0.210543	0.0940688	0.733548	-0.336485	0.239296	-0.545626	-0.545626	-0.545626	-0.545626	0.619803	0.621732
111838552	endonuclease domain-containing 1 protein-like	LOC111838552	protein-coding	biphasic	1.18144	1.70497	0.936413	-1.18771	-0.655868	-0.0343799	-0.387189	-0.360039	-0.880709	0.119827	-0.436755
111857134	uncharacterized LOC111857134	LOC111857134	ncRNA	biphasic	0.593225	0.621806	0.162836	0.134656	-0.0897504	-0.607782	-0.607782	-0.607782	-0.607782	0.248208	0.760148
111857398	protein-methionine sulfoxide oxidase mical2b-like	LOC111857398	protein-coding	biphasic	2.27804	2.53704	2.20715	-0.854285	-1.03641	-1.30754	-1.41574	-2.21323	-0.0591344	0.357397	-0.493276
111857697	leiomodin 2	lmod2	protein-coding	biphasic	1.87393	1.88063	0.866777	-1.02313	-1.23783	0.32961	-0.666966	0.0317817	-1.60247	-0.752506	0.300174
111841099	CMRF35-like molecule 4	LOC111841099	protein-coding	biphasic	0.671403	1.36767	0.910609	-0.437623	-0.437623	-0.437623	-0.437623	-0.437623	-0.285764	-0.0381786	-0.437623
111842594	pleckstrin homology domain-containing family A member 7-like	LOC111842594	protein-coding	biphasic	1.96544	1.23558	1.33312	-0.034561	0.212305	-1.69745	-1.07909	-1.42381	-0.677458	0.0867064	0.0792287
111834799	dimethylaniline monooxygenase [N-oxide-forming] 5-like	LOC111834799	protein-coding	biphasic	0.433293	1.23431	0.936525	-0.893121	-0.302346	-0.795416	-0.552346	-0.467204	-0.221772	0.217356	0.410723
111844513	V-set and immunoglobulin domain containing 10 like	vsig10l	protein-coding	biphasic	1.00253	0.909778	0.240544	0.581671	-0.0866515	-1.04795	-1.04241	-0.920456	-0.934506	0.491401	0.806049
111856257	collagen alpha-6(VI) chain-like	LOC111856257	protein-coding	biphasic	0.659489	1.09871	1.63886	0.3639	0.619599	-1.39789	-1.4901	-1.36048	-1.36974	0.56232	0.675334
111841167	uncharacterized LOC111841167	LOC111841167	protein-coding	biphasic	1.37994	1.00362	1.14042	-0.339181	-0.387275	-0.474059	-0.474059	-0.474059	-0.474059	-0.427219	-0.474059
111833020	PH domain and leucine rich repeat protein phosphatase 2	phlpp2	protein-coding	biphasic	0.584825	0.461126	0.776782	-0.231264	-0.190951	-0.442938	-0.347728	-0.455451	-0.21309	-0.135535	0.194225
111833543	uncharacterized LOC111833543	LOC111833543	ncRNA	biphasic	0.949914	0.209749	1.15118	-1.37293	-1.48574	-0.767924	0.209749	-0.875475	-0.682628	2.14491	0.519191
111834066	uncharacterized LOC111834066	LOC111834066	protein-coding	biphasic	0.551154	0.548385	0.512369	-0.98619	-0.532855	-0.728295	-0.678789	-0.186119	-0.357293	0.662049	1.19558
111834456	glutamyl aminopeptidase-like	LOC111834456	protein-coding	biphasic	2.43909	2.39743	2.13347	-1.22534	-1.13518	-1.08518	-0.719816	-0.69653	-0.892066	-0.37364	-0.842238
111858725	tenascin-like	LOC111858725	protein-coding	biphasic	1.46853	1.21194	1.40112	0.247365	0.130735	-1.47629	-1.11738	-1.21615	-1.21692	0.852747	-0.285703
111849271	uncharacterized LOC111849271	LOC111849271	ncRNA	biphasic	0.496029	1.08943	0.452845	-0.162867	-0.329538	-0.687934	-0.307204	-0.268934	-0.687934	0.262161	0.143943
111841261	protein GREB1-like	LOC111841261	protein-coding	biphasic	0.163247	1.13942	0.948228	-0.9098	-0.882807	-0.748833	-0.310828	-0.862889	-0.992502	1.26118	1.19558
111834796	dimethylaniline monooxygenase [N-oxide-forming] 5-like	LOC111834796	protein-coding	biphasic	1.3246	1.03395	0.932994	-0.42315	0.00386009	-0.751102	-0.915003	-1.05454	-0.952685	0.255423	0.545658
111834920	uncharacterized LOC111834920	LOC111834920	ncRNA	biphasic	0.81493	1.18806	0.998559	-0.50013	-0.440475	-0.593155	-0.685362	-0.685362	-0.440475	1.02877	-0.685362
111834571	ADAM metallopeptidase with thrombospondin type 1 motif 9	adamts9	protein-coding	biphasic	1.60212	1.01649	1.68982	-0.347	0.0589431	-1.15384	-0.944188	-1.12779	-1.13047	0.501572	-0.165667
111852192	FRY microtubule binding protein	fry	protein-coding	biphasic	1.10467	2.07613	2.0902	-0.504237	0.258585	-1.35489	-1.48002	-1.4546	-0.163165	0.689603	-1.26228
111857422	protein BEAN1-like	LOC111857422	protein-coding	biphasic	1.48318	0.760109	0.674189	-0.502189	-0.545983	-0.482062	-0.839006	-0.966567	-1.08533	1.19168	0.31198
111848005	thyroid peroxidase-like	LOC111848005	protein-coding	biphasic	0.792876	0.899173	1.36524	-0.502858	-0.414514	-0.500364	-0.367171	-0.398173	-0.467112	-0.0890687	-0.318034
111845549	protein kinase C beta type-like	LOC111845549	protein-coding	biphasic	1.62113	2.33309	1.82092	-0.50781	-0.592262	-1.43671	-1.10831	-0.820798	-0.838664	0.350198	-0.820798
111858051	cysteinyl leukotriene receptor 2-like	LOC111858051	protein-coding	biphasic	1.19966	1.70329	1.34714	-0.879228	-0.758229	-0.923186	0.829654	-0.914888	-1.76771	1.29639	-1.1329
111833514	uncharacterized LOC111833514	LOC111833514	ncRNA	biphasic	1.37283	2.17971	2.41762	-0.126732	-2.70108	-2.70108	-2.07908	-1.79265	-1.86031	1.79372	3.49705
111851633	equilibrative nucleoside transporter 2-like	LOC111851633	protein-coding	biphasic	1.97592	0.961395	1.91919	-1.14983	-0.475847	-1.06824	-0.908171	-1.2825	-1.44441	1.63023	-0.157738
111851933	neuritin-like protein	LOC111851933	protein-coding	biphasic	1.07346	1.12637	0.620555	-0.18574	-0.484503	-0.613187	-0.929642	-0.801424	-0.109925	0.269507	0.0345322
111860146	anti-Mullerian hormone	amh	protein-coding	biphasic	1.3017	1.29993	1.0315	-0.603417	-0.385958	-0.65059	-0.482646	-0.668512	-0.480209	0.237638	-0.599445
111836395	phosphatidylinositol-binding clathrin assembly protein-like	LOC111836395	protein-coding	biphasic	1.47509	1.8503	1.47239	-0.861831	-0.835773	-0.813036	-1.03304	-0.922676	-0.309613	0.544116	-0.56591
111860194	polymeric immunoglobulin receptor-like	LOC111860194	protein-coding	biphasic	1.06247	1.0996	1.16385	-0.0222932	-0.815792	-0.49543	-0.705341	0.420694	-0.961143	0.214541	-0.961143
111840303	uncharacterized LOC111840303	LOC111840303	ncRNA	biphasic	1.12764	0.220093	1.24131	-0.32442	-0.0283401	-0.453019	-0.161252	-1.1001	-0.855216	-0.345643	0.678947
111838662	zinc-binding protein A33-like	LOC111838662	protein-coding	biphasic	1.06429	0.548049	-0.675992	-0.490759	-0.675992	-0.675992	-0.675992	-0.675992	-0.675992	1.11186	1.82251
111838690	uncharacterized LOC111838690	LOC111838690	ncRNA	biphasic	1.19162	1.35854	1.26244	-0.514967	-0.509086	-0.627697	-0.193982	-0.477734	-0.50206	-0.618803	-0.368278
111856206	retinol dehydrogenase 12	rdh12	protein-coding	biphasic	1.43355	1.48232	0.96046	-0.265066	-0.256053	-1.32708	-1.13703	-0.971924	-0.809279	1.14658	-0.256481
111839373	N-acylethanolamine-hydrolyzing acid amidase-like	LOC111839373	protein-coding	biphasic	1.40775	2.33137	1.44971	-0.994158	-0.932037	-0.994158	-0.994158	-0.777548	-0.994158	0.101429	0.395959
111839452	uncharacterized LOC111839452	LOC111839452	protein-coding	biphasic	1.33725	0.956177	1.75025	-0.0195149	-0.215762	-0.879071	-1.02312	-0.910751	-1.02312	0.115697	-0.0880346
111837948	sprouty-related, EVH1 domain-containing protein 3-like	LOC111837948	protein-coding	biphasic	0.541802	0.406243	0.269117	0.016557	0.022313	-0.664649	-0.522589	-0.662009	-0.67127	0.247516	1.01697
111841270	family with sequence similarity 110 member C	fam110c	protein-coding	biphasic	1.19567	0.91545	0.520725	-0.46589	-0.564338	-0.254963	-0.382089	-0.594539	-0.651122	0.274118	0.00697517
111853973	alpha-(1,3)-fucosyltransferase 7-like	LOC111853973	protein-coding	biphasic	0.693315	0.893454	0.932781	-0.359153	-0.373472	-0.273857	-0.320491	-0.280588	-0.640109	-0.112038	-0.159844
111858348	uncharacterized LOC111858348	LOC111858348	protein-coding	biphasic	0.354872	-0.150364	0.165629	-0.123122	-0.181367	-0.338784	-0.291362	-0.468594	-0.477855	0.463915	1.04703
111833195	uncharacterized LOC111833195	LOC111833195	ncRNA	biphasic	1.95778	2.2708	2.56739	0.0565048	0.084867	-2.20201	-2.20201	-2.20201	-2.20201	1.62966	0.241062
111841550	ATP-binding cassette sub-family F member 2	LOC111841550	protein-coding	biphasic	2.51809	2.10544	2.16881	0.969627	0.645118	-2.48455	-2.02471	-2.1393	-2.68432	0.166701	0.759084
111834856	cytochrome P450 2C15-like	LOC111834856	protein-coding	biphasic	1.91691	1.50528	1.76739	-0.0272785	-0.297482	-1.30687	-1.75458	-0.640369	-1.49798	1.02845	-0.693481
111860564	uncharacterized LOC111860564	LOC111860564	ncRNA	biphasic	0.399433	0.297902	0.135281	-0.170713	-0.124478	-0.817797	-0.698773	-0.817797	-0.817797	1.07245	1.54229
111834639	uncharacterized LOC111834639	LOC111834639	ncRNA	biphasic	1.50612	1.48647	0.839776	-0.422583	-0.4078	-0.517495	-0.517495	-0.517495	-0.517495	-0.414501	-0.517495
111844164	uncharacterized LOC111844164	LOC111844164	ncRNA	biphasic	0.673227	1.0416	0.929421	-0.669897	-0.42501	-0.410474	0.0216375	-0.387753	-0.669897	0.0349753	-0.137829
111856275	polymeric immunoglobulin receptor-like	LOC111856275	protein-coding	biphasic	0.844178	1.07991	0.741154	-0.374156	-0.667183	-0.702372	-0.716139	-0.683318	-0.592915	0.699763	0.37108
111847832	polymeric immunoglobulin receptor-like	LOC111847832	protein-coding	biphasic	1.01743	2.02295	0.956029	0.358466	-0.297901	-1.23068	-1.46186	-1.19235	-0.736467	0.319212	0.24517
111848594	uncharacterized LOC111848594	LOC111848594	protein-coding	biphasic	3.98535	3.08378	3.12806	-2.10667	-2.10667	-1.99698	-2.10667	-2.10667	-2.10667	4.18523	-1.85208
111852907	homeobox protein SEBOX-like	LOC111852907	protein-coding	biphasic	1.25904	1.01131	0.00118246	-0.430708	-0.206668	-0.430708	-0.430708	-0.430708	-0.430708	0.519387	-0.430708
111856338	phospholipid phosphatase-related protein type 5-like	LOC111856338	protein-coding	biphasic	0.652822	0.397275	1.7964	-0.540756	-0.399525	-0.894289	-0.467969	-0.402065	-0.475085	-0.041003	0.3742
111844404	brain-enriched guanylate kinase-associated protein-like	LOC111844404	protein-coding	biphasic	0.458294	0.641437	0.833345	0.853114	0.759422	-1.61525	-1.91869	-1.88555	-1.89041	1.82243	1.94186
111857554	reelin-like	LOC111857554	protein-coding	biphasic	0.95395	1.54271	1.50379	-0.256372	-0.172651	-1.25555	-1.09205	-1.21812	-1.04427	0.688132	0.350421
111836822	centromere protein X	cenpx	protein-coding	biphasic	0.742167	-0.249778	-0.157472	-0.183833	-0.170592	-0.313275	-0.57385	-0.679528	-0.375017	0.990859	0.970318
111859599	WD repeat and FYVE domain-containing protein 3-like	LOC111859599	protein-coding	biphasic	1.14915	0.699846	1.99048	-0.203952	-0.451927	-1.10545	-0.598539	-1.10545	-1.10545	0.586981	0.144303
111842286	prickle-like protein 2	LOC111842286	protein-coding	biphasic	1.89487	1.78125	1.50897	-0.171596	0.183908	-1.18599	-0.591281	-1.26951	-1.48638	-0.2396	-0.424641
111836906	uncharacterized LOC111836906	LOC111836906	ncRNA	biphasic	1.01056	1.32929	0.762333	-0.429861	-0.367739	-0.429861	-0.429861	-0.429861	-0.429861	-0.371891	-0.213251
111856263	P2Y purinoceptor 8-like	LOC111856263	protein-coding	biphasic	0.37063	0.12453	0.617976	0.252116	-0.77928	-0.618359	-0.590246	-0.450443	-0.77928	1.09807	0.754284
111842986	uncharacterized LOC111842986	LOC111842986	ncRNA	biphasic	2.18914	1.84499	2.11253	-1.88321	-1.20054	-1.42683	-0.943862	-3.2063	-3.2063	2.57763	3.14273
111853127	crystallin alpha A	cryaa	protein-coding	biphasic	1.2144	2.81076	1.89518	-1.06675	-1.48504	-1.41876	-0.724271	0.262193	-1.4942	1.32306	-1.31657
111849681	glioma pathogenesis-related protein 1-like	LOC111849681	protein-coding	biphasic	-0.293063	0.586618	0.294959	-0.273667	-0.464856	-0.621899	-0.621899	-0.621899	-0.453257	1.33341	1.13555
111833051	CD276 antigen-like	LOC111833051	protein-coding	biphasic	0.0101491	1.12533	0.409029	-0.456977	0.114664	-0.451683	-0.578656	-0.578656	-0.491872	0.783113	0.115556
111836394	diacylglycerol kinase delta-like	LOC111836394	protein-coding	biphasic	1.64184	1.83858	2.06931	-1.01982	-1.60274	-0.443675	-0.947817	-1.26036	-1.57658	0.884921	0.416349
111855310	CD9 antigen-like	LOC111855310	protein-coding	biphasic	1.17739	2.27156	0.736257	-0.521655	-0.585386	-1.27788	-0.542336	-1.5485	-0.452462	1.97039	-1.22738
111846171	uncharacterized LOC111846171	LOC111846171	ncRNA	biphasic	2.11745	3.00802	3.40039	-1.29576	-1.70935	-1.48161	-1.60367	-1.26151	-1.70935	0.894245	-0.358854
111855172	HMG-box containing 3	hmgxb3	protein-coding	biphasic	1.38131	1.66255	1.67496	-0.5529	-0.462825	-0.861588	-0.801238	-0.951549	-0.853086	0.795203	-1.03084
111844382	apoptosis-stimulating of p53 protein 1-like	LOC111844382	protein-coding	biphasic	0.739822	1.21325	0.870662	-0.256547	-0.144173	-1.022	-0.691603	-0.897384	-0.749408	0.180288	0.75709
111840929	uncharacterized LOC111840929	LOC111840929	ncRNA	biphasic	0.663472	0.485554	0.0584439	-0.422947	-0.515305	-1.13593	-1.26291	-1.26291	-1.26291	2.28491	2.37052
111856663	transcription factor E2F7-like	LOC111856663	protein-coding	biphasic	1.26327	0.286458	1.06256	-0.346037	-0.242298	-0.522406	-0.603936	-0.573504	-0.19415	0.125461	-0.255414
111844398	proto-oncogene c-Fos-like	LOC111844398	protein-coding	biphasic	0.0858839	0.138494	-0.150841	-0.091759	0.098623	-0.604395	-0.659637	-0.390137	-0.549948	0.945298	1.17842
111859304	uncharacterized LOC111859304	LOC111859304	protein-coding	biphasic	1.05652	1.28101	1.28002	-0.633511	-0.180902	-0.598983	-0.346957	-0.677866	-0.755868	0.41918	-0.842652
111847029	uncharacterized LOC111847029	LOC111847029	protein-coding	biphasic	2.19403	2.11998	0.996493	-2.33224	-1.00171	-1.63821	-1.18873	-0.40629	-1.60392	1.31846	1.54214
111833089	myosin-7-like	LOC111833089	protein-coding	biphasic	-0.986367	2.46385	-0.986367	-0.986367	-0.986367	-0.986367	-0.986367	-0.986367	-0.394687	2.27321	2.56219
111837128	cysteine sulfinic acid decarboxylase-like	LOC111837128	protein-coding	biphasic	0.691658	-0.110994	0.0214403	-0.103023	-1.6197	-0.743433	-0.606701	0.136388	-1.95964	2.24863	2.04538
111854144	ATPase copper transporting beta	atp7b	protein-coding	biphasic	1.63212	1.1333	0.841308	0.18821	-0.269043	-1.07374	-1.1057	-0.975816	-0.770524	0.226082	0.173796
111856299	transforming growth factor beta receptor type 3-like	LOC111856299	protein-coding	biphasic	1.32304	0.934769	1.1746	0.149484	-0.219884	-0.840926	-0.830766	-0.963216	-0.715289	0.369216	-0.381031
111850773	malate dehydrogenase, cytoplasmic-like	LOC111850773	protein-coding	biphasic	2.30072	2.90879	1.24845	-0.253005	-1.37048	-1.84003	-1.89186	-1.8634	-1.06702	1.83254	-0.00469281
111852065	lectin-like	LOC111852065	protein-coding	biphasic	3.26369	2.87366	2.88809	1.04991	-1.58932	-2.19782	-2.23286	-2.19878	-1.87358	0.298732	-0.281722
111849458	ly6/PLAUR domain-containing protein 6-like	LOC111849458	protein-coding	biphasic	1.5511	1.35697	1.06674	-0.527016	-0.891668	-1.46315	-0.333996	-1.86002	-0.843667	1.59843	0.346286
111840635	uncharacterized LOC111840635	LOC111840635	ncRNA	biphasic	1.4049	1.07717	1.21596	-0.384215	-0.155422	-0.704192	-0.717658	-0.765169	-0.6294	-0.522402	0.180432
111860956	SLIT-ROBO Rho GTPase-activating protein 1-like	LOC111860956	protein-coding	biphasic	1.3713	1.54616	1.41718	0.579382	-0.100979	-1.11096	-1.09002	-1.39824	-1.04399	-0.0994085	-0.0704086
111837557	uncharacterized LOC111837557	LOC111837557	ncRNA	biphasic	0.063153	0.0936399	0.0292273	-0.0440411	-0.080617	-0.428813	-0.607687	-0.607687	-0.607687	0.881342	1.30917
111847330	uncharacterized LOC111847330	LOC111847330	ncRNA	biphasic	2.44639	3.06142	3.11192	-1.29346	-1.11458	-1.29346	-1.29346	-1.29346	-1.29346	-0.138357	-0.899493
111856863	uncharacterized LOC111856863	LOC111856863	protein-coding	biphasic	1.05154	0.799807	2.12765	-0.585887	-0.284109	-1.0092	-0.714061	-0.425195	-1.0092	-0.234356	0.282997
111833815	uncharacterized LOC111833815	LOC111833815	ncRNA	biphasic	1.12129	1.15673	1.86592	-0.855015	-0.1125	-2.02556	-0.45568	-1.93298	-1.13432	0.38723	1.9849
111849401	cytochrome c oxidase subunit 4 isoform 1, mitochondrial-like	LOC111849401	protein-coding	biphasic	1.82801	1.24777	1.44149	-0.10656	-0.181931	-2.04325	-3.11691	-1.91466	-0.600494	1.007	2.43953
111842958	ribonuclease inhibitor-like	LOC111842958	protein-coding	biphasic	0.345281	1.58727	0.845504	0.300882	0.638506	-1.90308	-1.60342	-2.30553	-1.86967	2.35789	1.60636
111836371	uncharacterized LOC111836371	LOC111836371	ncRNA	biphasic	0.939971	1.26395	0.959972	-0.85577	-0.626036	-0.894311	-0.794523	-0.807515	0.5025	0.253465	0.0582995
111841354	R-spondin-3-like	LOC111841354	protein-coding	biphasic	3.67443	2.82758	-0.460996	-0.720633	-0.714989	-1.99719	-2.0717	-2.0717	-1.88773	3.84019	-0.41726
111844393	basic leucine zipper transcriptional factor ATF-like	LOC111844393	protein-coding	biphasic	1.86306	1.47241	1.39878	-0.48599	-0.645619	-0.553412	-0.569744	-0.645619	-0.542625	-0.645619	-0.645619
111857454	component of oligomeric golgi complex 5	cog5	protein-coding	biphasic	1.88201	1.88145	2.41136	-0.327807	-0.461457	-0.986343	-1.03393	-1.32344	-0.781745	0.200775	-1.46087
111848874	zinc finger CCCH-type containing 12A	zc3h12a	protein-coding	biphasic	0.530591	0.568414	0.510047	-0.0359461	-0.313702	-0.655183	-0.660818	-0.598653	-0.692214	0.632597	0.714867
111849225	alpha-(1,3)-fucosyltransferase 9-like	LOC111849225	protein-coding	biphasic	1.47101	1.4353	1.56407	-0.589734	-0.540103	-0.589734	-0.589734	-0.589734	-0.589734	-0.391868	-0.589734
111834864	uncharacterized LOC111834864	LOC111834864	ncRNA	biphasic	1.31359	1.65099	2.23067	-1.49447	-0.687113	-0.889202	-1.18932	-0.546299	-0.240355	0.32406	-0.472553
111833059	TNF receptor-associated factor 4-like	LOC111833059	protein-coding	triphasic	-0.518308	-0.68171	-0.654717	-0.289327	-0.385901	1.16689	1.33657	0.35594	0.271915	-0.103575	-0.497776
111840517	uncharacterized LOC111840517	LOC111840517	protein-coding	triphasic	-0.757031	-0.520692	-0.66889	-0.292363	0.22774	0.788937	1.32226	0.632535	-0.467787	-0.237993	-0.0267175
111860372	class I histocompatibility antigen, F10 alpha chain-like	LOC111860372	protein-coding	triphasic	-0.632964	-0.978343	-0.370263	-0.857693	-0.86355	1.02926	1.11099	1.25012	1.50618	-0.708967	-0.484768
111837999	sperm acrosome associated 6	spaca6	protein-coding	triphasic	-0.458899	-1.73127	-2.00937	0.272768	-0.266122	2.03774	2.50274	1.98026	0.0121519	-1.59718	-0.742815
111837249	stimulator of chondrogenesis 1	scrg1	protein-coding	triphasic	-0.214416	0.159519	-0.999693	0.186418	-1.24704	1.85947	1.73211	1.90883	2.03758	-2.01908	-3.40369
111856352	synaptonemal complex central element protein 2	syce2	protein-coding	triphasic	-0.693348	-0.520861	-0.322626	-0.390006	0.0990906	0.352793	0.308814	0.996845	0.695668	-0.182386	-0.343983
111838393	LysM domain containing 1	lysmd1	protein-coding	triphasic	-1.50375	-1.22527	-1.14431	-1.37801	-1.16265	2.31054	2.01883	1.93579	1.40214	-0.510942	-0.742381
111836275	suppressor of tumorigenicity 14 protein homolog	LOC111836275	protein-coding	triphasic	-0.628475	-0.679101	-0.667697	-0.649354	-0.640966	0.967957	1.23312	0.975251	0.901561	-0.643757	-0.168541
111857514	dematin actin binding protein	dmtn	protein-coding	triphasic	-1.43954	-0.88997	-1.11196	-0.757993	-0.518451	1.18894	1.90851	1.53365	1.38688	-1.13909	-0.160972
111848312	voltage-dependent calcium channel gamma-1 subunit-like	LOC111848312	protein-coding	triphasic	-1.67974	-1.50142	-1.02199	0.887745	0.526627	0.979975	0.70951	1.46342	1.16982	-1.44153	-0.0924163
111840931	uncharacterized LOC111840931	LOC111840931	ncRNA	triphasic	-0.738036	-0.708362	-0.589996	-0.479606	0.109028	1.25866	1.41136	1.34667	-0.299801	-0.837315	-0.472605
111838739	uncharacterized LOC111838739	LOC111838739	ncRNA	triphasic	-0.614314	-0.614314	-0.546676	-0.243592	-0.614314	1.43636	0.47111	0.988807	0.76142	-0.614314	-0.410174
111844224	uncharacterized LOC111844224	LOC111844224	protein-coding	triphasic	-1.55264	-1.41291	-2.09495	-0.483254	-0.129542	0.949802	2.28077	1.55953	0.989461	-0.0853638	-0.0209039
111842944	uncharacterized LOC111842944	LOC111842944	ncRNA	triphasic	-1.19354	-0.87739	-0.79628	-1.19354	-1.19354	1.77216	1.45861	1.66445	1.34451	-1.19354	0.208095
111837292	dentin matrix acidic phosphoprotein 1-like	LOC111837292	protein-coding	triphasic	-1.18298	-1.30519	-1.54434	0.911141	-0.98367	0.906523	1.56854	0.439611	2.31422	-1.07205	-0.0517954
111851147	uncharacterized LOC111851147	LOC111851147	protein-coding	triphasic	-1.1305	-1.39057	-1.5912	-0.0730098	-0.812894	2.03703	2.19949	1.84047	0.151232	-1.06268	-0.167372
111844622	tetraspanin-33-like	LOC111844622	protein-coding	triphasic	-0.539275	-0.539275	-0.451134	-0.366788	-0.42958	1.24019	0.763482	0.10873	1.2922	-0.539275	-0.539275
111853814	epiphycan-like	LOC111853814	protein-coding	triphasic	-2.86565	-2.48043	-2.13049	0.366877	-0.188198	1.9171	2.79439	2.49401	1.27141	-0.692025	-0.487
111845136	glucose-6-phosphatase-like	LOC111845136	protein-coding	triphasic	-0.57415	-0.423191	-0.420843	0.60358	-0.351013	0.524167	1.43495	0.877433	-0.719502	-0.38379	-0.567643
111853077	small integral membrane protein 18	smim18	protein-coding	triphasic	-0.82123	-1.33746	-1.66243	0.573113	-0.356298	1.93426	1.10481	0.973353	1.95332	-1.56633	-0.795117
111852283	beta-1,3-galactosyltransferase 1	LOC111852283	protein-coding	triphasic	-1.26859	-1.16751	-1.15546	0.233888	0.214265	1.27804	1.73159	1.20707	0.402653	-0.932075	-0.543871
111847276	methylcrotonoyl-CoA carboxylase 2	mccc2	protein-coding	triphasic	-1.02047	-0.776449	-0.842756	-0.577126	-0.552679	1.33474	1.83521	2.12449	0.282906	-1.14659	-0.661284
111837931	DNA polymerase delta 3, accessory subunit	pold3	protein-coding	triphasic	-1.52734	-1.0354	-0.866494	-0.922064	-0.891447	1.86699	1.19828	2.18532	1.1649	-1.06722	-0.105524
111853781	zinc-binding protein A33-like	LOC111853781	protein-coding	triphasic	-0.774398	-1.01813	-0.767305	-1.02516	-0.819227	1.7732	2.32085	0.744701	2.34249	-1.4368	-1.34023
111850747	acylphosphatase-2-like	LOC111850747	protein-coding	triphasic	-1.61326	-1.54284	-1.9554	-1.51431	-0.708353	2.5236	2.09503	1.73201	1.79195	-1.12235	0.31394
111837332	sphingomyelin synthase 2	sgms2	protein-coding	triphasic	-1.08517	-1.34046	-1.06397	-0.702785	-1.23008	1.78301	1.83512	2.12107	1.37355	-0.841033	-0.849254
111855729	coagulation factor VII-like	LOC111855729	protein-coding	triphasic	-1.16971	-0.325727	-0.66382	-0.0198016	-0.660776	1.47045	0.0945249	0.743705	1.78653	-0.752871	-0.5025
111860754	cilia and flagella associated protein 45	cfap45	protein-coding	triphasic	-0.613603	-0.739776	-0.756136	-0.292146	0.0764804	1.26727	0.866997	1.28526	-0.0633103	-0.900845	-0.130195
111840872	lin-28 homolog B	lin28b	protein-coding	triphasic	-0.751724	-0.6662	-0.608867	-0.973222	-1.07691	1.09227	1.33362	1.94925	1.42322	-0.855754	-0.865669
111842909	folate transporter 1-like	LOC111842909	protein-coding	triphasic	-0.98833	-0.715012	-0.741103	-1.53053	-0.294001	2.17651	1.48997	1.91427	1.72518	-1.13565	-1.90131
111851189	pepsin A-like	LOC111851189	protein-coding	triphasic	-1.39258	-1.34435	-0.870526	-1.0776	-1.07412	2.37983	2.41364	1.74738	1.43646	-1.02969	-1.18844
111844814	BICD family-like cargo adapter 2	LOC111844814	protein-coding	triphasic	-0.611467	-0.460908	-0.566025	-0.556272	-0.129135	0.725387	-0.00929569	0.814529	1.05574	-0.372681	0.110124
111845648	N-acetyl-beta-glucosaminyl-glycoprotein 4-beta-N-acetylgalactosaminyltransferase 1-like	LOC111845648	protein-coding	triphasic	-1.3513	0.165224	0.0327545	-0.551379	0.124308	0.915941	1.35667	0.937654	0.895113	-1.1737	-1.3513
111855009	uncharacterized LOC111855009	LOC111855009	ncRNA	triphasic	-0.337682	-0.959224	-0.524682	-0.929608	-1.24944	2.20702	2.04404	1.54911	1.43075	-1.17495	-2.05533
111851710	copine family member 9	cpne9	protein-coding	triphasic	-0.021708	-0.621798	-0.569041	-0.22924	-0.612703	1.08836	1.19494	0.746225	0.788034	-0.73129	-1.03178
111860473	uncharacterized LOC111860473	LOC111860473	ncRNA	triphasic	-0.883526	-0.975863	-1.3225	-0.805349	-0.468281	1.7641	2.12751	1.02678	1.1144	-0.895167	-0.682108
111832697	LDL receptor related protein 3	lrp3	protein-coding	triphasic	-0.605594	-0.269122	-0.701309	-0.995161	-0.647753	1.81967	1.46188	1.5886	0.48886	-0.895713	-1.24436
111843330	uncharacterized LOC111843330	LOC111843330	protein-coding	triphasic	-0.753656	-1.01698	-0.306246	1.74773	1.35635	0.131812	1.07156	0.0728025	-0.89255	-0.870963	-0.539859
111853776	glycine N-acyltransferase-like protein 3	LOC111853776	protein-coding	triphasic	-1.04109	-0.588511	-1.47516	0.470571	0.467171	0.999816	0.562953	1.61596	1.84621	-1.77376	-1.08415
111840214	RNA binding motif protein 33	rbm33	protein-coding	triphasic	-0.734162	-0.176148	-0.840261	0.242	0.161296	0.754707	0.369165	1.00242	1.17703	-0.978595	-0.977453
111857558	uncharacterized LOC111857558	LOC111857558	ncRNA	triphasic	-1.75105	-1.40964	-1.35492	-1.98619	-2.2637	2.88786	2.5567	3.10688	1.57063	-0.860338	-0.496247
111855771	methyltransferase like 21C	mettl21c	protein-coding	triphasic	-1.88563	-2.49092	-3.63923	0.734994	0.361291	3.69896	3.44084	2.90286	2.53596	-2.60033	-3.0588
111844462	uncharacterized LOC111844462	LOC111844462	protein-coding	triphasic	-1.21165	-0.895507	-0.998772	-0.133043	0.317919	1.20167	0.683262	1.10883	0.913337	-0.776557	-0.20949
111845109	RAD54 homolog B	rad54b	protein-coding	triphasic	-0.579404	-0.552048	-0.471738	0.64374	1.14621	0.071955	0.0164763	0.407384	0.0769701	-0.474181	-0.285362
111854203	gap junction beta-4 protein-like	LOC111854203	protein-coding	triphasic	-0.0268435	-0.61287	-0.920232	0.208862	-0.215239	1.42833	1.57364	1.02813	-0.982149	-0.582319	-0.899304
111838970	phosphatidylethanolamine binding protein 4	pebp4	protein-coding	triphasic	-0.58652	-0.458258	-0.522348	-0.807144	-0.119127	0.920118	1.45556	0.678122	0.784922	-0.304313	-1.04101
111849814	betaine--homocysteine S-methyltransferase	bhmt	protein-coding	triphasic	-1.68152	-1.67768	-2.07785	0.204806	-0.697662	1.20746	2.37634	1.63687	1.25249	-0.52072	-0.0225321
111837476	troponin C, slow skeletal and cardiac muscles	LOC111837476	protein-coding	triphasic	-3.11401	-2.27233	-2.29936	-3.72032	-3.6572	4.7219	4.74541	4.72571	3.2407	-1.29165	-1.07885
111846495	uncharacterized LOC111846495	LOC111846495	ncRNA	triphasic	-1.56336	-1.56336	-1.56336	-1.56336	-1.56336	3.09039	3.02034	2.9629	1.86987	-1.56336	-1.56336
111842970	SWI/SNF related, matrix associated, actin dependent regulator of chromatin, subfamily a like 1	smarcal1	protein-coding	triphasic	-1.81209	-1.81209	-1.81209	-1.81209	-1.64474	2.7698	3.03385	3.24189	3.26763	-1.81209	-1.60795
111839647	uncharacterized LOC111839647	LOC111839647	ncRNA	triphasic	-0.286287	-0.71882	-0.678427	-0.769629	-0.891308	1.16839	1.55654	0.698935	1.36631	-0.745956	-0.699745
111842890	solute carrier family 40 member 1-like	LOC111842890	protein-coding	triphasic	-0.765363	-0.919467	-1.08953	-0.999068	-1.12354	2.03587	2.13282	1.84636	0.676517	-1.06362	-0.730977
111853476	phospholipase D1-like	LOC111853476	protein-coding	triphasic	-0.793712	-0.394923	-0.607042	-0.382719	-0.463038	1.50416	1.102	0.32726	1.14338	-0.583572	-0.851804
111834328	mannan binding lectin serine peptidase 2	masp2	protein-coding	triphasic	-0.372764	-0.487853	-0.582982	-0.560262	-0.607435	1.00018	1.15721	1.3021	0.178824	-0.68194	-0.345086
111850715	synaptonemal complex protein 3	sycp3	protein-coding	triphasic	-0.990722	-1.30513	-0.336114	-1.27326	-1.30678	1.67455	2.7294	1.46371	1.92881	-1.53634	-1.04813
111837240	class I histocompatibility antigen, F10 alpha chain-like	LOC111837240	protein-coding	triphasic	-1.70821	-2.67842	-2.81723	2.68083	0.909599	-0.0971723	2.36852	0.00529436	1.22182	1.02685	-0.911881
111853010	ependymin-like	LOC111853010	protein-coding	triphasic	-4.38396	-3.79294	-4.13438	4.19072	4.03811	2.41732	3.74801	3.30091	-2.30637	-2.21312	-0.864293
111842646	uncharacterized LOC111842646	LOC111842646	protein-coding	triphasic	-0.319697	-0.933704	-1.66133	0.115245	-0.331245	1.82413	2.01212	2.17089	1.99435	-2.11875	-2.752
111843988	E3 ubiquitin-protein ligase MYLIP-A-like	LOC111843988	protein-coding	triphasic	-1.4211	-1.08675	-0.978403	0.0789992	-0.124414	2.27427	1.8663	1.38912	0.946781	-1.11689	-1.82791
111851986	putative transcription factor p65 homolog	LOC111851986	protein-coding	triphasic	-1.90213	-0.917314	-1.17516	-0.26528	-0.123139	1.66405	1.86377	1.85898	0.41146	-0.7023	-0.712937
111833079	RAB34, member RAS oncogene family	rab34	protein-coding	triphasic	-1.69767	-1.27178	-0.961514	-0.739817	-0.535419	1.70991	1.44624	2.01395	1.06336	-0.685562	-0.341699
111840164	uncharacterized LOC111840164	LOC111840164	ncRNA	triphasic	-1.24196	-0.965759	-0.96219	-1.24196	-0.778336	2.01927	2.1658	2.47339	1.01566	-1.24196	-1.24196
111850453	GDNF family receptor alpha-4-like	LOC111850453	protein-coding	triphasic	-1.11075	-1.27173	-1.2157	-1.21993	-0.96327	1.99818	1.57036	1.10179	1.68533	-0.726499	0.152207
111853001	uncharacterized LOC111853001	LOC111853001	protein-coding	triphasic	-0.57739	-0.305477	-0.389763	-0.515934	-0.411031	0.96418	1.18972	0.647862	0.580013	-0.619406	-0.56277
111835679	cystatin-like	LOC111835679	protein-coding	triphasic	-2.81354	-1.75343	-1.96938	-0.32869	0.0119891	1.73618	1.90783	2.23677	1.61792	-0.569324	-0.0763199
111857137	uncharacterized LOC111857137	LOC111857137	ncRNA	triphasic	-0.657824	-0.657824	-0.657824	-0.657824	-0.657824	0.976305	1.47902	0.893077	1.25636	-0.657824	-0.657824
111855663	transmembrane protein 218	tmem218	protein-coding	triphasic	-1.43439	-1.33446	-1.9182	-1.09165	-0.965089	2.10864	1.93629	2.28618	1.27472	-0.128479	-0.733558
111845771	uncharacterized LOC111845771	LOC111845771	ncRNA	triphasic	-0.441622	-0.559153	-0.615914	0.970206	0.0768454	0.857137	0.400778	0.833589	-0.688331	-0.349218	-0.484317
111860772	B-cell receptor CD22-like	LOC111860772	protein-coding	triphasic	-0.244005	-0.549813	-0.455296	-0.509067	0.0384847	0.544704	1.04555	0.930416	-0.104109	-0.524982	-0.17188
111854329	uncharacterized LOC111854329	LOC111854329	ncRNA	triphasic	-0.602697	-0.602697	-0.602697	-0.602697	-0.435339	0.288722	0.98034	1.57904	1.20342	-0.602697	-0.602697
111850049	uncharacterized LOC111850049	LOC111850049	ncRNA	triphasic	-0.359936	-1.00325	-0.899471	0.457038	-0.215578	1.07701	0.26656	0.912598	1.14386	-0.612972	-0.765861
111844118	cytosolic phospholipase A2-like	LOC111844118	protein-coding	triphasic	-0.699785	-0.373248	0.0572378	-0.224701	-0.433149	1.0461	0.76958	0.465001	0.378824	-0.411722	-0.574134
111860156	ras-related protein Rab-11B-like	LOC111860156	protein-coding	triphasic	-0.450295	-0.525492	-1.54825	-0.264113	-0.924065	1.42796	1.7064	1.91493	0.748732	-0.794588	-1.29122
111851747	gamma-crystallin M2-like	LOC111851747	protein-coding	triphasic	-1.37837	-0.590104	-0.741457	0.323842	-0.446311	0.572843	0.974951	0.764041	1.43556	-0.509685	-0.405312
111838223	von Willebrand factor A domain containing 3B	vwa3b	protein-coding	triphasic	-0.248216	-0.539898	-0.888003	-1.72243	-1.39445	2.62663	1.54992	1.7731	2.19241	-1.28595	-2.06311
111837758	phospholipase DDHD2-like	LOC111837758	protein-coding	triphasic	-1.20213	-0.78907	-1.0072	0.448105	0.239252	1.06681	1.04739	0.612346	1.12828	-1.05419	-0.489602
111833396	uncharacterized LOC111833396	LOC111833396	protein-coding	triphasic	-0.419721	-0.644924	-0.491156	-0.815528	-0.601456	1.59271	0.599605	1.7362	1.37027	-1.20432	-1.12169
111845348	chromosome unknown C4orf47 homolog	cunh4orf47	protein-coding	triphasic	-0.686968	-0.760557	-0.649627	-0.336624	0.208924	0.861892	0.359243	0.922995	0.494218	-0.345862	-0.0676336
111859806	androgen receptor-like	LOC111859806	protein-coding	triphasic	-1.57035	-0.523589	-0.849862	-0.497744	-0.61325	1.94665	1.41213	1.80011	1.52795	-0.939931	-1.69213
111837866	phospholipase C beta 4	plcb4	protein-coding	triphasic	-1.39413	-0.678312	-0.698361	-0.0267251	0.757277	1.66689	1.13648	1.03142	1.63109	-1.64934	-1.7763
111839966	immune-associated nucleotide-binding protein 9-like	LOC111839966	protein-coding	triphasic	-1.45663	-1.13545	-0.95406	-0.97798	-0.00548647	1.57172	1.19838	1.00833	1.04748	-0.619187	0.322892
111853325	uncharacterized LOC111853325	LOC111853325	ncRNA	triphasic	-0.367818	-1.05476	-1.01877	1.95947	1.01514	-0.13987	1.10457	0.585631	-0.717657	-1.20752	-0.158422
111838707	carbohydrate sulfotransferase 1-like	LOC111838707	protein-coding	triphasic	-0.916168	-1.09662	-0.947857	1.492	1.43171	1.04079	-0.271907	0.0216693	0.293659	-0.450632	-0.596639
111855052	uncharacterized LOC111855052	LOC111855052	ncRNA	triphasic	-0.725851	-1.10443	-0.541468	1.23515	0.924546	1.27	2.43484	1.42559	-1.98895	-1.09727	-1.83216
111854959	uncharacterized LOC111854959	LOC111854959	ncRNA	triphasic	-0.950284	-0.950284	-0.950284	-0.367246	0.396248	0.88887	0.432107	1.85294	0.550009	-0.312442	-0.589638
111834650	testis-expressed protein 47-like	LOC111834650	protein-coding	triphasic	-0.470184	-1.02519	-0.62022	-0.490258	0.182564	1.09296	1.28804	1.3693	-0.366225	-0.504553	-0.456224
111853559	5-hydroxytryptamine receptor 3A-like	LOC111853559	protein-coding	triphasic	-1.03255	-1.27621	-2.13222	1.79891	-0.709351	1.82505	2.25744	1.73649	0.651793	-1.13952	-1.97982
111859500	C-factor-like	LOC111859500	protein-coding	triphasic	-0.810149	-0.380399	-0.810149	-0.565262	-0.1484	1.38834	0.772888	1.10862	0.727892	-0.664798	-0.618587
111846434	uncharacterized LOC111846434	LOC111846434	ncRNA	triphasic	-0.36336	-0.700537	-1.46097	-0.551774	-0.27257	1.60563	1.3145	1.71615	0.68438	-0.893426	-1.07803
111838321	programmed cell death 1 ligand 1-like	LOC111838321	protein-coding	triphasic	-2.29419	-0.639468	-1.08291	-0.733165	-0.542776	1.75705	1.44971	1.66523	1.37113	-0.459102	-0.491513
111842711	uncharacterized LOC111842711	LOC111842711	protein-coding	triphasic	-0.772134	-0.447512	-0.592572	-0.924546	-0.445556	1.07511	1.08665	1.42223	1.48717	-1.00725	-0.881597
111832892	methyltransferase-like protein 7A	LOC111832892	protein-coding	triphasic	-0.745669	-0.525587	-0.895537	0.41783	-0.0967437	1.29847	1.67211	1.03741	-0.436571	-0.57395	-1.15176
111848088	NLR family CARD domain containing 5	nlrc5	protein-coding	triphasic	-1.12734	-0.944306	-1.25887	-0.369692	-0.895572	1.2589	1.82952	2.07208	1.59639	-1.43044	-0.730678
111844826	neuronal PAS domain protein 1	npas1	protein-coding	triphasic	-0.997362	-0.716929	-1.13369	-1.20509	-0.578736	2.10805	1.43122	1.18784	1.80075	-0.488438	-1.40762
111846350	T-box 22	tbx22	protein-coding	triphasic	-0.213991	-0.794578	-0.914346	0.0507281	-0.563999	1.84916	1.39416	1.23585	-0.421739	-0.659	-0.962236
111840165	uncharacterized LOC111840165	LOC111840165	ncRNA	triphasic	-1.68109	-1.68109	-1.33627	-1.30036	-1.68109	3.00837	1.82442	3.28095	2.45952	-1.21225	-1.68109
111849925	ST8 alpha-N-acetyl-neuraminide alpha-2,8-sialyltransferase 5	st8sia5	protein-coding	triphasic	-1.46377	-1.59028	-1.36138	-1.04109	-0.766518	2.10404	2.16935	1.52827	0.79064	-0.241378	-0.12788
111839619	IgGFc-binding protein-like	LOC111839619	protein-coding	triphasic	-0.610334	-1.26418	-1.3189	-2.14046	-1.90993	2.06008	2.44378	2.59852	2.22556	-1.07076	-1.01339
111861013	acyl-coenzyme A thioesterase 1-like	LOC111861013	protein-coding	triphasic	-1.18084	-1.47926	-0.978744	-0.390746	-0.0418688	1.81454	2.04819	2.15846	0.300368	-1.13713	-1.11297
111844873	endonuclease domain-containing 1 protein-like	LOC111844873	protein-coding	triphasic	-0.682895	-0.587984	-0.347183	-0.109521	0.320707	0.228605	0.594494	0.606349	0.657952	-0.682895	0.00237208
111860718	interleukin 17B	il17b	protein-coding	triphasic	-1.03018	-1.49382	-1.00285	-0.134978	-0.180855	1.49132	1.03161	1.39364	1.31389	-0.741387	-0.646376
111850871	carboxylesterase notum2-like	LOC111850871	protein-coding	triphasic	-0.669127	-0.453526	-0.410341	0.248751	1.26246	0.571169	1.18426	-0.131598	-0.408408	-0.305015	-0.88863
111857966	piggyBac transposable element-derived protein 3-like	LOC111857966	protein-coding	triphasic	-0.743487	-0.604672	-0.675848	0.0237443	-0.270479	0.356818	0.578441	0.940883	0.685727	-0.0175275	-0.273601
111853071	FERM and PDZ domain-containing protein 1-like	LOC111853071	protein-coding	triphasic	-0.578245	-0.603962	-0.461592	-0.0700581	-0.338479	1.09248	0.261515	0.800332	1.18374	-0.673962	-0.611767
111839876	neuropeptides B/W receptor type 2-like	LOC111839876	protein-coding	triphasic	-1.52476	-2.1558	-2.08851	0.370105	0.884654	2.49291	-0.389952	3.28894	2.14414	-1.90589	-1.11584
111853048	uncharacterized LOC111853048	LOC111853048	ncRNA	triphasic	-1.38596	-1.38596	-1.38596	2.4388	1.75219	0.935386	0.457617	-0.618734	0.542311	-1.02307	-0.326609
111841796	uncharacterized LOC111841796	LOC111841796	ncRNA	triphasic	-0.949231	-0.65292	-0.949231	0.0260325	0.479983	1.16414	0.836947	0.856887	-0.418161	-0.454559	0.0601163
111858899	probable C->U-editing enzyme APOBEC-2	LOC111858899	protein-coding	triphasic	-1.96035	-1.83448	-1.96686	-0.93221	-1.45809	2.36725	2.4915	2.41806	1.51048	0.379651	-1.01495
111858605	vomeronasal type-1 receptor 1-like	LOC111858605	protein-coding	triphasic	-0.892709	-1.01464	-1.02619	1.34181	0.248753	0.671406	0.961075	0.946934	-0.33576	-0.493112	-0.407565
111843092	leucine rich repeat neuronal 3	lrrn3	protein-coding	triphasic	-1.07858	-0.806119	-0.977387	-0.864081	-0.72311	1.77563	1.70127	1.18996	1.31482	-1.3566	-0.1758
111844548	fatty acid-binding protein, liver-like	LOC111844548	protein-coding	triphasic	-2.86894	-3.23735	-3.61292	-0.149566	-1.83251	2.9669	1.62836	2.76932	2.92648	0.0388721	1.37136
111849293	lipopolysaccharide-induced tumor necrosis factor-alpha factor homolog	LOC111849293	protein-coding	triphasic	-1.14556	-1.66631	-1.66726	-0.872065	-1.65399	2.33577	2.54705	1.94131	2.20181	-0.855153	-1.1656
111841522	syntaxin-1A-like	LOC111841522	protein-coding	triphasic	-0.650477	-1.6969	-1.36456	-0.332902	-0.975958	1.42565	1.77671	1.86514	1.63152	-0.797413	-0.8808
111846258	beta-carotene oxygenase 2	bco2	protein-coding	triphasic	-0.712783	-0.999339	-1.07726	1.37031	1.30886	0.745109	1.12467	0.955451	-0.123926	-1.04988	-1.54121
111859765	nuclear protein 1-like	LOC111859765	protein-coding	triphasic	-1.02003	-1.98706	-1.94168	-1.54008	-1.03439	1.87847	2.00664	2.21009	1.55253	-0.239837	0.115336
111841271	zinc finger BED domain-containing protein 4-like	LOC111841271	protein-coding	triphasic	-0.873596	-1.12381	-0.738112	-0.903875	-0.558788	1.70395	1.60089	0.587046	2.24882	-1.25211	-0.690415
111836994	uncharacterized LOC111836994	LOC111836994	protein-coding	triphasic	-0.613579	-0.565343	-0.590678	-0.544564	-0.434705	0.63009	1.07438	0.937322	0.886713	-0.468228	-0.311406
111842242	stromelysin-3-like	LOC111842242	protein-coding	triphasic	-1.34096	-0.682954	-0.82141	-1.58331	-1.05245	2.66	1.89517	1.9886	1.65806	-0.792929	-1.92783
111839639	bone morphogenetic protein receptor type-1A-like	LOC111839639	protein-coding	triphasic	-0.81088	-1.13627	-1.25103	1.26264	0.710207	1.40304	0.953665	1.29011	0.148492	-1.11841	-1.45156
111844234	uncharacterized LOC111844234	LOC111844234	ncRNA	triphasic	-1.36697	-0.56591	-0.879356	1.27467	1.11575	0.39609	-0.200943	1.25926	0.517436	-0.771208	-0.778821
111850783	zinc-binding protein A33-like	LOC111850783	protein-coding	triphasic	-1.47578	-1.37071	-1.15713	-1.09582	-1.09388	1.63484	2.57452	1.57216	2.48008	-1.24674	-0.82153
111848724	protein tilB homolog	LOC111848724	protein-coding	triphasic	-2.27994	-2.44702	-2.29792	-0.885644	-1.42765	3.44904	3.32609	3.60614	1.36744	-1.38301	-1.02753
111850759	partner of NOB1 homolog	pno1	protein-coding	triphasic	-1.85339	-1.42259	-1.1791	-1.27	-0.725515	2.58523	2.4773	2.8791	0.536889	-1.34951	-0.678434
111838153	uncharacterized LOC111838153	LOC111838153	ncRNA	triphasic	-0.332559	-0.992359	-0.754513	-0.142504	-0.68957	1.88653	0.758156	1.42377	1.25945	-0.50032	-1.91608
111844258	uncharacterized LOC111844258	LOC111844258	ncRNA	triphasic	-1.24023	-1.00389	-0.766183	0.775554	0.990896	0.482674	0.423343	0.104031	1.24803	-1.24023	0.226006
111848142	uncharacterized LOC111848142	LOC111848142	ncRNA	triphasic	-0.897868	-0.897868	-0.589856	-0.802956	-0.897868	1.79612	0.700498	1.20882	2.06301	-0.784167	-0.897868
111835482	ankyrin repeat and SOCS box protein 18-like	LOC111835482	protein-coding	triphasic	-1.4948	-1.6654	-1.17911	-0.0112906	-0.250208	2.04817	2.24077	2.01767	1.41702	-1.51424	-1.60858
111844383	uncharacterized LOC111844383	LOC111844383	ncRNA	triphasic	-1.39314	-0.329978	-0.539217	-0.176166	-0.640094	1.51218	1.0582	1.7584	0.996562	-1.01042	-1.23632
111850781	zinc-binding protein A33-like	LOC111850781	protein-coding	triphasic	-0.97119	-1.18135	-0.397047	-0.420842	-0.731139	1.42012	1.93259	1.20081	1.6963	-1.16739	-1.38085
111859764	uncharacterized LOC111859764	LOC111859764	ncRNA	triphasic	-2.00965	-0.945999	-1.41936	-0.964802	-0.778205	2.12377	1.41459	1.43404	2.47169	-0.479097	-0.846975
111842740	uncharacterized LOC111842740	LOC111842740	ncRNA	triphasic	-0.209667	-0.506864	-0.640056	-0.254277	-0.892642	1.41226	0.467463	0.963392	1.24811	-0.787743	-0.799974
111845464	uncharacterized LOC111845464	LOC111845464	protein-coding	triphasic	-0.724182	-0.707186	-0.66492	-0.542759	-0.278565	0.997048	0.959469	0.590098	0.933027	-0.669978	0.107947
111848597	uncharacterized LOC111848597	LOC111848597	ncRNA	triphasic	-1.16596	-0.710875	-1.46142	-0.906493	-2.18388	2.09299	1.74392	3.18862	2.34756	-2.18388	-0.760573
111846451	chromosome unknown C16orf87 homolog	cunh16orf87	protein-coding	triphasic	-1.73187	-1.37308	-0.942273	-1.40399	-1.19254	2.4359	2.75668	3.20871	1.25792	-1.75075	-1.26472
111845482	F-box and leucine rich repeat protein 18	fbxl18	protein-coding	triphasic	-0.983127	-0.861535	-0.553433	-1.01105	-0.639892	2.05239	1.40324	1.88016	0.513934	-0.250376	-1.55031
111835323	neuropeptide FF-amide peptide precursor	npff	protein-coding	triphasic	-2.97306	-2.84368	-2.99287	-1.51795	-1.28577	4.19008	4.22945	4.51299	2.3875	-3.29153	-0.415156
111850881	uncharacterized LOC111850881	LOC111850881	protein-coding	triphasic	-0.948056	-0.51133	-0.70407	-0.42665	-0.642257	1.50159	1.4003	2.07341	0.305788	-0.493465	-1.55527
111834031	uncharacterized LOC111834031	LOC111834031	ncRNA	triphasic	0.230271	-1.04775	-0.712522	-1.18657	-1.18657	1.67598	1.09498	1.44802	1.82832	-0.957596	-1.18657
111837771	solute carrier family 25 member 51-like	LOC111837771	protein-coding	triphasic	-0.739009	-0.739009	-0.739009	-0.553777	1.27606	0.913592	0.667528	0.635613	0.271055	-0.614681	-0.378364
111837986	chordin like 2	chrdl2	protein-coding	triphasic	-1.25727	-0.568865	-0.7427	-0.514809	-1.12169	2.06128	0.764498	1.27986	1.50101	-0.83055	-0.570766
111844932	very long-chain acyl-CoA synthetase-like	LOC111844932	protein-coding	triphasic	-1.02333	-0.735759	-0.865456	-0.285774	-0.726756	0.720823	1.54426	1.43296	1.60934	-0.841286	-0.829029
111858988	uncharacterized LOC111858988	LOC111858988	ncRNA	triphasic	-0.708933	-0.667423	-0.281721	0.779596	1.20031	-0.0217205	0.622203	-0.172786	-0.0472556	-0.498232	-0.204037
111845732	retinol dehydrogenase 13-like	LOC111845732	protein-coding	triphasic	-1.08767	-1.15933	-1.05167	-0.158742	-0.287352	1.41627	1.27683	1.23182	1.82241	-0.875597	-1.12696
111844222	uncharacterized LOC111844222	LOC111844222	ncRNA	triphasic	-1.0677	-1.36962	-1.32079	2.34656	1.08119	0.943532	1.53143	1.36622	-0.855755	-1.48914	-1.16593
111851527	melanocortin-2 receptor accessory protein 2A-like	LOC111851527	protein-coding	triphasic	-1.53757	-1.22427	-1.41071	-0.0349841	1.41909	2.11427	2.59726	2.07734	-1.36934	-1.40626	-1.22483
111860525	5-hydroxytryptamine receptor 3A-like	LOC111860525	protein-coding	triphasic	-0.504977	-0.725142	-0.891178	-1.07751	-1.12468	1.53807	1.77369	2.17488	1.16622	-1.13017	-1.19919
111837420	clarin 2	clrn2	protein-coding	triphasic	-1.25831	-0.66663	-0.728239	-0.675272	0.152031	0.868333	1.033	1.07397	0.688421	-0.231156	-0.256147
111835657	interferon-induced protein 44-like	LOC111835657	protein-coding	triphasic	-0.924988	-0.569972	-0.924988	-0.667978	-0.924988	1.29007	1.06306	2.27351	1.23625	-0.924988	-0.924988
111838550	uncharacterized LOC111838550	LOC111838550	ncRNA	triphasic	-0.60737	-0.489675	-0.60737	0.670019	1.10015	-0.60737	0.781095	0.565757	-0.423408	-0.015691	-0.36614
111837628	immunoglobulin superfamily member 3-like	LOC111837628	protein-coding	triphasic	-1.23539	-0.978381	-1.14725	-0.260128	0.807953	0.730301	1.89686	1.45458	-0.692391	-0.236835	-0.339313
111861072	syntaxin-3-like	LOC111861072	protein-coding	triphasic	-0.643054	-0.63229	-0.981137	0.269625	-0.102557	1.24909	1.28465	1.97776	-0.809217	-0.714154	-0.898715
111838326	uncharacterized LOC111838326	LOC111838326	ncRNA	triphasic	-0.975771	-0.975771	-0.772883	-0.975771	-0.975771	0.770112	1.47471	1.55155	1.63138	-0.975771	0.22398
111859877	ankyrin repeat and SOCS box protein 12-like	LOC111859877	protein-coding	triphasic	-1.36172	-1.75381	-1.76092	-1.1392	-1.26332	3.14478	2.57831	2.36945	1.1149	-0.564049	-1.36442
111848259	uncharacterized LOC111848259	LOC111848259	ncRNA	triphasic	-0.339357	-0.672051	-0.369707	-0.407442	-0.258027	0.861111	0.831402	0.569321	0.894331	-0.441576	-0.668004
111836819	uncharacterized LOC111836819	LOC111836819	protein-coding	triphasic	-1.09424	-1.25515	-0.58313	2.14433	1.42819	-1.35124	1.01065	1.10983	1.04439	-1.3244	-1.12922
111856001	acid-sensing ion channel 2-like	LOC111856001	protein-coding	triphasic	-0.930933	-1.18759	-0.956845	-0.380624	-0.361654	1.33739	1.38367	1.61547	0.594811	-0.702358	-0.411346
111849155	uncharacterized LOC111849155	LOC111849155	protein-coding	triphasic	-1.8848	-0.929888	-2.24626	1.49636	1.74048	1.21156	-0.382124	0.335233	2.99588	-1.56828	-0.76817
111839476	uncharacterized LOC111839476	LOC111839476	protein-coding	triphasic	-0.528387	-0.738897	0.141833	-0.148576	-1.06543	1.13306	1.4788	0.324132	1.21819	-0.749289	-1.06543
111853521	zona pellucida sperm-binding protein 4-like	LOC111853521	protein-coding	triphasic	-0.724079	-0.841499	-0.746313	0.0160697	-0.959194	1.24338	1.33212	1.34181	0.851866	-0.680614	-0.833542
111834330	DNA fragmentation factor subunit alpha	dffa	protein-coding	triphasic	-0.675376	-1.08337	-1.32078	-0.164397	-0.389607	1.82831	0.84914	1.13282	1.49376	-0.911808	-0.758703
111853965	tubulin beta chain	LOC111853965	protein-coding	triphasic	-0.190657	-1.64061	-1.35137	-1.64061	-1.64061	2.28444	2.57382	2.51578	2.37106	-1.64061	-1.64061
111848001	HPS5, biogenesis of lysosomal organelles complex 2 subunit 2	hps5	protein-coding	triphasic	-1.13682	-1.10233	-1.15572	-0.0380793	-0.346313	2.22378	1.60198	1.21931	0.544948	-0.569861	-1.2409
111837221	uncharacterized LOC111837221	LOC111837221	ncRNA	triphasic	-1.78061	-1.78061	-1.78061	0.299705	-0.00450747	2.02746	1.15805	-0.108412	1.35689	-0.0308627	0.643504
111850052	uncharacterized LOC111850052	LOC111850052	ncRNA	triphasic	-0.572204	-0.572204	-0.572204	1.00311	0.9968	0.245828	-0.383171	-0.572204	1.01995	-0.32367	-0.270032
111833781	secreted frizzled-related protein 2-like	LOC111833781	protein-coding	triphasic	-1.18742	-0.985658	-0.862769	-0.500672	-0.652083	1.34679	1.36099	1.50681	1.46081	-1.06073	-0.426074
111856934	ras-related protein Rab-7a-like	LOC111856934	protein-coding	triphasic	-1.56716	-1.22934	-1.86188	0.0542139	0.431784	1.42093	2.22042	2.15297	-0.552637	-0.981685	-0.0876157
111856162	CXXC-type zinc finger protein 1-like	LOC111856162	protein-coding	triphasic	-1.14601	-1.38048	-1.55648	-0.399118	-1.22061	1.82171	1.28504	1.75667	1.21299	-0.458666	0.0849432
111843685	four and a half LIM domains 2	fhl2	protein-coding	triphasic	-0.544486	-0.41013	-1.78799	2.77042	1.738	1.76823	0.649298	-1.20104	0.844976	-1.46135	-2.36592
111839174	hydroxysteroid 17-beta dehydrogenase 3	hsd17b3	protein-coding	triphasic	-2.16924	-2.92832	-3.25353	0.957191	1.14241	2.32199	2.20827	2.42317	0.254239	-0.722744	-0.233437
111855790	uncharacterized LOC111855790	LOC111855790	protein-coding	triphasic	-0.658783	-0.614313	-0.729486	-0.437108	-0.593781	1.22637	0.916529	1.03217	1.28884	-0.736089	-0.694345
111850520	transmembrane and coiled-coil domains 5A	tmco5a	protein-coding	triphasic	-0.600677	-0.343667	-0.469747	-0.37911	-0.501719	0.837615	1.10685	0.839743	0.599701	-0.600677	-0.488311
111839998	uncharacterized LOC111839998	LOC111839998	ncRNA	triphasic	-0.739427	0.508802	-1.04251	-1.62924	-0.256763	1.68524	1.62717	1.63064	1.57259	-1.60557	-1.75092
111847994	uncharacterized LOC111847994	LOC111847994	ncRNA	triphasic	-1.83051	0.19685	-3.22266	1.24765	0.457699	2.98	2.11257	2.06738	0.00460474	-2.4404	-1.57318
111860470	kininogen 1	kng1	protein-coding	triphasic	-0.889207	-0.582362	-0.768855	-0.6926	-0.802424	1.67615	1.54135	1.28807	0.34161	-0.463748	-0.647977
111854588	capping protein regulator and myosin 1 linker 3	carmil3	protein-coding	triphasic	-2.28012	-2.59831	-2.33768	0.448287	0.198711	2.5276	3.02132	2.53094	0.985447	-1.06308	-1.43311
111855917	plexin domain-containing protein 1-like	LOC111855917	protein-coding	triphasic	-1.45823	-1.61393	-1.59668	0.442281	-0.376635	1.64763	2.37922	1.90901	0.0834362	-0.425104	-0.991005
111850390	prepronociceptin-like	LOC111850390	protein-coding	triphasic	-1.6562	-1.86559	-1.39352	-1.68834	-1.88905	2.59634	2.9215	2.96023	3.01987	-1.67647	-1.32878
111833528	chromosome unknown C19orf67 homolog	cunh19orf67	protein-coding	triphasic	-0.621869	-0.573633	-0.286157	-0.219147	-0.303407	1.15213	-0.126174	1.28117	0.59412	-0.413976	-0.483054
111839332	phospholipase A2-like	LOC111839332	protein-coding	triphasic	-1.14489	-0.663904	-0.689645	-0.938672	-0.296769	1.67211	1.66738	1.69041	1.37286	-1.19515	-1.47373
111837774	solute carrier family 25 member 51-like	LOC111837774	protein-coding	triphasic	-1.15347	-1.15347	-1.15347	-0.69824	0.358505	0.626001	0.944142	0.630197	1.29939	0.063762	0.236649
111833130	angiopoietin-related protein 2-like	LOC111833130	protein-coding	triphasic	-1.15185	-0.402255	-0.760133	-1.32818	-0.793517	1.82372	2.1993	2.01861	1.20115	-1.61919	-1.18766
111845455	uncharacterized LOC111845455	LOC111845455	ncRNA	triphasic	-1.23514	-0.792664	-1.07729	-1.44802	0.838866	1.25774	2.52118	1.48839	1.34296	-1.44802	-1.44802
111850760	protein phosphatase 3 regulatory subunit B, alpha	ppp3r1	protein-coding	triphasic	-1.35077	-1.37415	-0.980736	-1.26952	-0.916708	2.41697	2.10542	2.19694	0.870458	-0.855718	-0.842179
111860471	lysosome-associated membrane glycoprotein 3-like	LOC111860471	protein-coding	triphasic	-1.49666	-1.63799	-2.12274	-2.28854	-2.05134	3.89491	3.91249	3.59852	2.39965	-2.23566	-1.97263
111838394	tumor necrosis factor alpha-induced protein 8-like protein 2	LOC111838394	protein-coding	triphasic	-1.13304	-0.908943	-0.436875	-1.06613	-1.02318	1.24914	1.53483	0.996085	1.54676	-0.926737	0.168079
111853942	BEN domain-containing protein 4-like	LOC111853942	protein-coding	triphasic	-0.676423	-0.99043	-0.877278	0.54757	0.188843	1.04325	1.99722	1.5485	-0.687679	-0.717492	-1.37608
111838369	soluble guanylate cyclase 88E-like	LOC111838369	protein-coding	triphasic	-1.13399	-1.13399	-1.13399	-0.699961	-0.988637	1.3455	1.533	1.9125	2.27757	-0.956389	-1.02162
111857407	AP-3 complex subunit beta-2-like	LOC111857407	protein-coding	triphasic	-0.701692	-0.221432	-0.404685	-0.673278	-0.230538	2.11424	0.802464	1.59835	1.28552	-1.95798	-1.61098
111852044	RAP1 GTPase activating protein	rap1gap	protein-coding	triphasic	-0.726208	-1.03992	-1.07579	-0.481966	-0.979211	2.04128	2.28309	1.5809	0.356347	-0.669008	-1.28951
111853794	uncharacterized LOC111853794	LOC111853794	protein-coding	triphasic	-0.951645	-1.14746	-0.932901	-1.1835	-0.371128	1.61358	1.14856	1.95879	2.12112	-1.33016	-0.925253
111832694	uncharacterized LOC111832694	LOC111832694	ncRNA	triphasic	-0.490016	-0.490016	-0.490016	-0.490016	-0.490016	0.996441	0.580373	0.429133	1.42417	-0.490016	-0.490016
111834806	sodium/potassium transporting ATPase interacting 3	nkain3	protein-coding	triphasic	-1.06764	-0.421074	-1.08519	0.748487	0.239025	0.477798	1.60636	-0.133237	0.724392	-0.337047	-0.751878
111850207	alpha-1A adrenergic receptor-like	LOC111850207	protein-coding	triphasic	-0.959666	-1.34549	-1.34335	-0.967062	-0.961306	1.67656	2.17793	2.1887	0.548129	-0.488951	-0.525492
111853812	protein FAM3C-like	LOC111853812	protein-coding	triphasic	-1.07034	-1.03014	-1.05782	-1.08487	-0.850553	2.3392	1.78713	1.90027	1.2163	-1.14886	-1.00032
111834419	spermidine synthase	srm	protein-coding	triphasic	-1.6864	-1.17724	-1.35751	-1.19375	-0.941795	2.73037	2.39778	2.97355	0.599206	-1.19713	-1.14709
111853466	cysteine-rich protein 2-like	LOC111853466	protein-coding	triphasic	-1.02964	-1.45443	-1.70472	0.45806	0.379476	1.65592	0.565903	1.78226	1.40682	-0.945317	-1.11433
111856535	protein-lysine 6-oxidase-like	LOC111856535	protein-coding	triphasic	-0.473834	-0.543084	-0.643667	0.0261137	-0.487866	0.731024	1.57281	1.27295	0.0721447	-0.651127	-0.87546
