# Supplementary material for: The transcriptional correlates of divergent electric organ discharges in Paramormyrops electric fish
Source: BMC Evol Biol. 2020 Jan 9;20:6. doi: 10.1186/s12862-019-1572-3 (PMC6953315; doi:10.1186/s12862-019-1572-3)
Supplement: Supplementary file 5 — Additional file 5. Enriched GO terms per EOD feature, ontology and phenotype in the DEG from the Set B analysis. Also listed are the DEG annotated to each GO term. The pvalue is in the column weight01. [file 12862_2019_1572_MOESM5_ESM.xlsx]

## Sheet: duration
Ontology	Enriched_phenotype	GO.ID	GO_term	Annotated	Significant	Expected	weight01	Genes_annotated_to_the_GOterm
BP	short_EOD	GO:0006955	immune response	289	10	2.48	0.0012	111837830,111842137,111844482,111847618,111850296,111856512,111857261,111859201,111860093,111860419
BP	short_EOD	GO:0002548	monocyte chemotaxis	10	2	0.09	0.0031	111850296,111860419
BP	short_EOD	GO:2000243	positive regulation of reproductive process	10	2	0.09	0.0031	111848485,111856858
BP	short_EOD	GO:0071346	cellular response to interferon-gamma	11	2	0.09	0.0038	111850296,111860419
BP	short_EOD	GO:0009617	response to bacterium	112	6	0.96	0.0039	111836991,111842199,111843734,111857261,111857483,111860093
BP	short_EOD	GO:0048247	lymphocyte chemotaxis	12	2	0.1	0.0045	111850296,111860419
BP	short_EOD	GO:0070098	chemokine-mediated signaling pathway	12	2	0.1	0.0045	111850296,111860419
BP	short_EOD	GO:0007186	G-protein coupled receptor signaling pathway	382	12	3.28	0.0046	111837830,111842137,111844482,111844494,111845590,111845689,111849769,111850296,111852557,111853651,111855806,111860419
BP	short_EOD	GO:0071347	cellular response to interleukin-1	13	2	0.11	0.0053	111850296,111860419
BP	short_EOD	GO:0035094	response to nicotine	14	2	0.12	0.0062	111844190,111857951
BP	short_EOD	GO:0003208	cardiac ventricle morphogenesis	16	2	0.14	0.0081	111835822,111843323
BP	short_EOD	GO:0034612	response to tumor necrosis factor	20	3	0.17	0.0084	111842199,111850296,111860419
BP	short_EOD	GO:0007204	positive regulation of cytosolic calcium ion concentration	69	4	0.59	0.0109	111837830,111842137,111844482,111849769
BP	short_EOD	GO:0071356	cellular response to tumor necrosis factor	19	2	0.16	0.0113	111850296,111860419
BP	short_EOD	GO:0006935	chemotaxis	317	8	2.72	0.0118	111836768,111837830,111842137,111845590,111850296,111859201,111860419,111860877
BP	short_EOD	GO:0060326	cell chemotaxis	81	5	0.69	0.0132	111837830,111842137,111850296,111860419,111860877
BP	short_EOD	GO:0001838	embryonic epithelial tube formation	29	2	0.25	0.0170	111845353,111846679
BP	short_EOD	GO:0032970	regulation of actin filament-based process	176	2	1.51	0.0171	111835532,111836107
BP	short_EOD	GO:0006936	muscle contraction	85	4	0.73	0.0174	111834946,111843096,111846153,111860236
BP	long_EOD	GO:2000765	regulation of cytoplasmic translation	13	2	0.03	0.00053	111850394,111857408
BP	long_EOD	GO:0006956	complement activation	18	2	0.05	0.00103	111837245,111845287
BP	long_EOD	GO:0001947	heart looping	133	3	0.35	0.00523	111839639,111850394,111857461
BP	long_EOD	GO:0032774	RNA biosynthetic process	1704	3	4.53	0.00860	111833297,111839639,111854410
BP	long_EOD	GO:0007179	transforming growth factor beta receptor signaling pathway	70	2	0.19	0.01485	111839639,111851556
CC	short_EOD	GO:0005576	extracellular region	718	25	6	0.00013	111834340,111835532,111835822,111836266,111836705,111838329,111838462,111843141,111843411,111845689,111846421,111847584,111847618,111849681,111850296,111854828,111855691,111855799,111856858,111858229,111858674,111859201,111860093,111860419,111860877
CC	short_EOD	GO:0009897	external side of plasma membrane	86	4	0.72	0.00580	111837830,111842007,111842137,111857261
CC	short_EOD	GO:0005892	acetylcholine-gated channel complex	14	2	0.12	0.00590	111844190,111857951
CC	short_EOD	GO:0043025	neuronal cell body	47	3	0.39	0.00705	111843858,111852557,111855806
CC	short_EOD	GO:0043679	axon terminus	19	2	0.16	0.01079	111852557,111855806
CC	short_EOD	GO:0031012	extracellular matrix	164	5	1.37	0.01213	111836266,111846421,111855691,111856858,111860877
CC	short_EOD	GO:0005861	troponin complex	23	2	0.19	0.01562	111843096,111846153
CC	long_EOD	GO:0032580	Golgi cisterna membrane	30	2	0.09	0.0038	111845648,111846508
MF	short_EOD	GO:0008242	omega peptidase activity	10	2	0.08	0.0027	111835986,111842199
MF	short_EOD	GO:0005179	hormone activity	52	4	0.41	0.0037	111836705,111838329,111845689,111852921
MF	short_EOD	GO:0019957	C-C chemokine binding	15	2	0.12	0.0061	111837830,111842137
MF	short_EOD	GO:0016493	C-C chemokine receptor activity	15	2	0.12	0.0061	111837830,111842137
MF	short_EOD	GO:0022848	acetylcholine-gated cation-selective channel activity	16	2	0.13	0.0069	111844190,111857951
MF	short_EOD	GO:0016831	carboxy-lyase activity	25	2	0.2	0.0164	111837128,111850145
MF	short_EOD	GO:0008028	monocarboxylic acid transmembrane transporter activity	27	2	0.21	0.0190	111846142,111856775
MF	long_EOD	GO:0017091	AU-rich element binding	10	2	0.03	0.00041	111850394,111857408
MF	long_EOD	GO:0008376	acetylgalactosaminyltransferase activity	29	2	0.09	0.00361	111845648,111846508
MF	long_EOD	GO:0003730	mRNA 3'-UTR binding	45	2	0.14	0.00852	111850394,111857408
MF	long_EOD	GO:0008375	acetylglucosaminyltransferase activity	47	2	0.15	0.00927	111852185,111856527

## Sheet: polarity
Ontology	Enriched_phenotype	GO.ID	GO_term	Annotated	Significant	Expected	weight01	Genes_annotated_to_the_GOterm
BP	small_penetrations	GO:0031344	regulation of cell projection organization	205	3	0.85	0.0041	111834387,111838363,111849608
BP	small_penetrations	GO:0016525	negative regulation of angiogenesis	29	2	0.12	0.0064	111848301,111853425
BP	large_penetrations	GO:0042670	retinal cone cell differentiation	10	2	0.02	0.00024	111846547,111851069
BP	large_penetrations	GO:0001676	long-chain fatty acid metabolic process	14	2	0.03	0.00048	111845825,111846232
BP	large_penetrations	GO:0021986	habenula development	17	2	0.04	0.00072	111846547,111851069
BP	large_penetrations	GO:0006690	icosanoid metabolic process	21	2	0.05	0.00111	111845825,111846232
BP	large_penetrations	GO:0033559	unsaturated fatty acid metabolic process	27	2	0.06	0.00183	111845825,111846232
CC	small_penetrations	GO:0005604	basement membrane	17	2	0.07	0.0021	111853425,111854264
MF	small_penetrations	GO:0004867	serine-type endopeptidase inhibitor activity	40	2	0.15	0.0099	111838718,111857834
MF	small_penetrations	GO:0032561	guanyl ribonucleotide binding	436	3	1.64	0.0148	111838983,111841266,111853690
MF	small_penetrations	GO:0005201	extracellular matrix structural constituent	56	2	0.21	0.0188	111844627,111854264
MF	large_penetrations	GO:0016846	carbon-sulfur lyase activity	10	2	0.02	0.00023	111845825,111846232
MF	large_penetrations	GO:0016702	oxidoreductase activity, acting on single donors with incorporation of molecular oxygen, incorporation of two atoms of oxygen	22	2	0.05	0.00114	111845825,111846232
MF	large_penetrations	GO:0004497	monooxygenase activity	73	2	0.17	0.01202	111845825,111846232

## Sheet: complexity
Ontology	Enriched_phenotype	GO.ID	GO_term	Annotated	Significant	Expected	weight01	Genes_annotated_to_the_GOterm
BP	biphasic	GO:0007187	G-protein coupled receptor signaling pathway, coupled to cyclic nucleotide second messenger	82	3	0.61	0.00053	111848301,111853896,111857489
BP	biphasic	GO:0044332	Wnt signaling pathway involved in dorsal/ventral axis specification	10	2	0.07	0.00234	111841354,111849458
BP	biphasic	GO:0030330	DNA damage response, signal transduction by p53 class mediator	10	2	0.07	0.00234	111844393,111856663
BP	biphasic	GO:1903036	positive regulation of response to wounding	11	2	0.08	0.00285	111845280,111858725
BP	biphasic	GO:0032088	negative regulation of NF-kappaB transcription factor activity	11	2	0.08	0.00285	111837189,111854530
BP	biphasic	GO:0034508	centromere complex assembly	12	2	0.09	0.00340	111836822,111840471
BP	biphasic	GO:0036065	fucosylation	12	2	0.09	0.00340	111849156,111849225
BP	biphasic	GO:0002285	lymphocyte activation involved in immune response	13	2	0.1	0.00400	111844393,111861164
BP	biphasic	GO:0021999	neural plate anterior/posterior regionalization	15	2	0.11	0.00534	111841354,111849458
BP	biphasic	GO:0002040	sprouting angiogenesis	123	5	0.91	0.00580	111841354,111845280,111851498,111855852,111856663
BP	biphasic	GO:1903510	mucopolysaccharide metabolic process	16	2	0.12	0.00607	111841398,111841399
BP	biphasic	GO:0006956	complement activation	18	2	0.13	0.00766	111851443,111860092
BP	triphasic	GO:0071222	cellular response to lipopolysaccharide	19	3	0.14	0.00033	111838321,111844462,111860718
BP	triphasic	GO:0042102	positive regulation of T cell proliferation	10	2	0.07	0.00225	111838321,111844462
BP	triphasic	GO:0006955	immune response	289	7	2.09	0.00343	111834328,111835657,111837240,111838321,111838394,111844462,111860372
BP	triphasic	GO:0038061	NIK/NF-kappaB signaling	13	2	0.09	0.00385	111833059,111851986
BP	triphasic	GO:0050868	negative regulation of T cell activation	14	2	0.1	0.00447	111838321,111844462
BP	triphasic	GO:0016042	lipid catabolic process	132	5	0.96	0.00456	111839332,111844118,111846258,111853476,111860772
BP	triphasic	GO:0031629	synaptic vesicle fusion to presynaptic active zone membrane	16	2	0.12	0.00583	111841522,111861072
BP	triphasic	GO:0006094	gluconeogenesis	19	2	0.14	0.00820	111845136,111853812
BP	triphasic	GO:0009948	anterior/posterior axis specification	22	2	0.16	0.01092	111850881,111851986
CC	biphasic	GO:0016021	integral component of membrane	4371	48	32.62	0.015	111833033,111833051,111833064,111834045,111834456,111834856,111835129,111835763,111836700,111837760,111838181,111838592,111838790,111840470,111840554,111841099,111841100,111843989,111844513,111845729,111845866,111846621,111847298,111847832,111848005,111848301,111849156,111849225,111849401,111849681,111849848,111850616,111851312,111851443,111853502,111853896,111854144,111854688,111855310,111855852…
CC	triphasic	GO:0048786	presynaptic active zone	22	3	0.17	0.00059	111838369,111841522,111861072
CC	triphasic	GO:0005576	extracellular region	718	14	5.46	0.00077	111833781,111834328,111835679,111839332,111842242,111850871,111853010,111853521,111853812,111855729,111855790,111856535,111860470,111860718
CC	triphasic	GO:0000794	condensed nuclear chromosome	17	2	0.13	0.00724	111850715,111856352
MF	biphasic	GO:0042577	lipid phosphatase activity	11	2	0.08	0.0027	111856338,111858459
MF	biphasic	GO:0004867	serine-type endopeptidase inhibitor activity	40	3	0.29	0.0029	111841398,111841399,111856257
MF	biphasic	GO:0016712	oxidoreductase activity, acting on paired donors, with incorporation or reduction of molecular oxygen, reduced flavin or flavoprotein as one donor, and incorporation of one atom of oxygen	17	2	0.12	0.0064	111834856,111847995
MF	biphasic	GO:0008227	G-protein coupled amine receptor activity	19	2	0.14	0.0080	111853896,111857489
MF	biphasic	GO:0008195	phosphatidate phosphatase activity	20	2	0.14	0.0088	111856338,111858459
MF	biphasic	GO:0016709	oxidoreductase activity, acting on paired donors, with incorporation or reduction of molecular oxygen, NAD(P)H as one donor, and incorporation of one atom of oxygen	20	2	0.14	0.0088	111834796,111834799
MF	biphasic	GO:0097153	cysteine-type endopeptidase activity involved in apoptotic process	22	2	0.16	0.0107	111837189,111854530
MF	biphasic	GO:0016811	hydrolase activity, acting on carbon-nitrogen (but not peptide) bonds, in linear amides	67	3	0.48	0.0122	111839351,111839373,111861164
MF	biphasic	GO:0050661	NADP binding	27	2	0.19	0.0158	111834796,111834799
MF	triphasic	GO:0004252	serine-type endopeptidase activity	74	4	0.5	0.0016	111834328,111836275,111855729,111855790
MF	triphasic	GO:0004623	phospholipase A2 activity	13	2	0.09	0.0034	111839332,111844118
MF	triphasic	GO:0008270	zinc ion binding	659	11	4.47	0.0049	111833059,111840872,111842242,111849814,111850715,111850781,111850783,111853781,111856162,111858899,111859806
MF	triphasic	GO:0004869	cysteine-type endopeptidase inhibitor activity	19	2	0.13	0.0072	111835679,111860470
