# Supplementary material for: The transcriptional correlates of divergent electric organ discharges in Paramormyrops electric fish
Source: BMC Evol Biol. 2020 Jan 9;20:6. doi: 10.1186/s12862-019-1572-3 (PMC6953315; doi:10.1186/s12862-019-1572-3)
Supplement: Supplementary file 6 — Additional file 6. DEG in Set C, per EOD feature and phenotype. [file 12862_2019_1572_MOESM6_ESM.xlsx]

## Sheet: duration
Pking_Entrez_geneID	Pking_gene_name	Pking_gene_symbol	type_of_gene	enriched phenotype	Function (Uniprot. bold is ours)
111833088	myosin-7-like	LOC111833088	protein-coding	long_EOD	Myosins are actin-based motor molecules with ATPase activity essential for muscle contraction. Forms regular bipolar thick filaments that, together with actin thin filaments, constitute the fundamental contractile unit of skeletal and cardiac muscle
111833152	uncharacterized LOC111833152	LOC111833152	ncRNA	long_EOD
111833297	interleukin 1 receptor associated kinase 4	irak4	protein-coding	long_EOD	Serine/threonine-protein kinase that plays a critical role in initiating innate immune response against foreign pathogens. Involved in Toll-like receptor (TLR) and IL-1R signaling pathways (PubMed:17878374)….
111835853	uncharacterized LOC111835853	LOC111835853	ncRNA	long_EOD
111837245	immunoglobulin alpha-2 heavy chain-like	LOC111837245	protein-coding	long_EOD	Immunoglobulins, also known as antibodies, are membrane-bound or secreted glycoproteins produced by B lymphocytes….
111837654	uncharacterized LOC111837654	LOC111837654	ncRNA	long_EOD
111837965	uncharacterized LOC111837965	LOC111837965	ncRNA	long_EOD
111838892	protein catecholamines up-like	LOC111838892	protein-coding	long_EOD	Negatively regulates tyrosine hydroxylase activity.
111839785	polymeric immunoglobulin receptor-like	LOC111839785	protein-coding	long_EOD	This receptor binds polymeric IgA and IgM at the basolateral surface of epithelial cells. The complex is then transported across the cell to be secreted at the apical surface. During this process a cleavage occurs that separates the extracellular (known as the secretory component) from the transmembrane segment.
111840613	uncharacterized LOC111840613	LOC111840613	ncRNA	long_EOD
111840798	guanine nucleotide exchange factor VAV3-like	LOC111840798	protein-coding	long_EOD	Exchange factor for GTP-binding proteins RhoA, RhoG and, to a lesser extent, Rac1. Binds physically to the nucleotide-free states of those GTPases. Plays an important role in angiogenesis. …
111841076	ADAMTS-like protein 2	LOC111841076	protein-coding	long_EOD	There is a significant increase in total and active TGFB1 in the culture medium as well as nuclear localization of phosphorylated SMAD2 in fibroblasts from individuals with geleophysic dysplasia. Although strongly similar to members of the ADAMTS family it lacks the metalloprotease and disintegrin-like domains which are typical of that family.
111844017	uncharacterized LOC111844017	LOC111844017	ncRNA	long_EOD
111844138	hexokinase-2-like	LOC111844138	protein-coding	long_EOD	In vertebrates there are four major glucose-phosphorylating isoenzymes, designated hexokinase I, II, III and IV (glucokinase)
111845287	complement C3-like	LOC111845287	protein-coding	long_EOD	C3 plays a central role in the activation of the complement system…
111845490	matrilin 2	matn2	protein-coding	long_EOD	Involved in matrix assembly
111845593	uncharacterized LOC111845593	LOC111845593	ncRNA	long_EOD
111845826	uncharacterized LOC111845826	LOC111845826	ncRNA	long_EOD
111846294	NACHT, LRR and PYD domains-containing protein 6-like	LOC111846294	protein-coding	long_EOD	As the sensor component of the NLRP6 inflammasome, plays a crucial role in innate immunity and inflammation. In response to pathogens and other damage-associated signals, initiates the formation of the inflammasome polymeric complex, made of NLRP6, PYCARD and CASP1 (and possibly CASP4 and CASP5)...
111846508	N-acetyl-beta-glucosaminyl-glycoprotein 4-beta-N-acetylgalactosaminyltransferase 1-like	LOC111846508	protein-coding	long_EOD	Transfers N-acetylgalactosamine (GalNAc) from UDP-GalNAc to N-acetylglucosamine-beta-benzyl with a beta-1,4-linkage to form N,N'-diacetyllactosediamine, GalNAc-beta-1,4-GlcNAc structures in N-linked glycans and probably O-linked glycans.
111846636	uncharacterized LOC111846636	LOC111846636	protein-coding	long_EOD
111847418	cilia and flagella associated protein 57	cfap57	protein-coding	long_EOD	GO BP: cilium-dependent cell motility
111847688	epidermal growth factor receptor substrate 15-like 1	LOC111847688	protein-coding	long_EOD	Seems to be a constitutive component of clathrin-coated pits that is required for receptor-mediated endocytosis. Involved in endocytosis of integrin beta-1 (ITGB1) and transferrin receptor (TFR); internalization of ITGB1 as DAB2-dependent cargo but not TFR seems to require association with DAB2
111847771	uncharacterized LOC111847771	LOC111847771	protein-coding	long_EOD
111849152	sodium/myo-inositol cotransporter 2-like	LOC111849152	protein-coding	long_EOD	Involved in the sodium-dependent cotransport of myo-inositol (MI) with a Na+:MI stoichiometry of 2:1. Exclusively responsible for apical MI transport and absorption in intestine. …
111849326	GTPase IMAP family member 4-like	LOC111849326	protein-coding	long_EOD	During thymocyte development, may play a role in the regulation of apoptosis
111850264	Nance-Horan syndrome protein-like	LOC111850264	protein-coding	long_EOD	May function in cell morphology by maintaining the integrity of the circumferential actin ring and controlling lamellipod formation. Involved in the regulation eye, tooth, brain and craniofacial development.
111850434	pleckstrin homology and RhoGEF domain containing G4B	plekhg4b	protein-coding	long_EOD	GO MF: Rho guanyl-nucleotide exchange factor activity GO BP: regulation of Rho protein signal transduction
111851556	transforming growth factor beta 2	tgfb2	protein-coding	long_EOD	Transforming growth factor beta-2 proprotein: Precursor of the Latency-associated peptide (LAP) and Transforming growth factor beta-2 (TGF-beta-2) chains, which constitute the regulatory and active subunit of TGF-beta-2, respectively…
111851851	LARGE xylosyl- and glucuronyltransferase 2-like	LOC111851851	protein-coding	long_EOD	Bifunctional glycosyltransferase with both xylosyltransferase and beta-1,3-glucuronyltransferase activities involved in the biosynthesis of the phosphorylated O-mannosyl trisaccharide (N-acetylgalactosamine-beta-3-N-acetylglucosamine-beta-4-(phosphate-6-)mannose), a carbohydrate structure present in alpha-dystroglycan (DAG1). ...
111853987	uncharacterized LOC111853987	LOC111853987	ncRNA	long_EOD
111854226	kelch-like protein 31	LOC111854226	protein-coding	long_EOD	Transcriptional repressor in MAPK/JNK signaling pathway to regulate cellular functions. Overexpression inhibits the transcriptional activities of both the TPA-response element (TRE) and serum response element (SRE)
111854410	Sep (O-phosphoserine) tRNA:Sec (selenocysteine) tRNA synthase	sepsecs	protein-coding	long_EOD	Converts O-phosphoseryl-tRNA(Sec) to selenocysteinyl-tRNA(Sec) required for selenoprotein biosynthesis
111854499	sulfotransferase 6B1-like	LOC111854499	protein-coding	long_EOD	Sulfotransferase that utilizes 3'-phospho-5'-adenylyl sulfate (PAPS) as sulfonate donor to catalyze the sulfate conjugation of thyroxine. Involved in the metabolism of thyroxine
111855163	kinesin-like protein klp-20	LOC111855163	protein-coding	long_EOD	Component of the kinesin II motor complex (composed of kap-1 and the heterodimeric motor proteins klp-11 and klp-20) which is required for intraflagellar transport (IFT) (PubMed:20833139, PubMed:20498083)….
111856221	pleckstrin homology and coiled-coil domain containing D1	plekhd1	protein-coding	long_EOD	no info
111856289	pleckstrin homology-like domain family B member 1	LOC111856289	protein-coding	long_EOD	GO BP: regulation of microtubule cytoskeleton organization (there were others GO terms)
111856958	espin-like	LOC111856958	protein-coding	long_EOD	Binds to but does not cross-link actin. Required for the formation and maintenance of inner ear hair cell stereocilia and staircase formation. Essential for normal hearing
111857130	polymeric immunoglobulin receptor-like	LOC111857130	protein-coding	long_EOD	This receptor binds polymeric IgA and IgM at the basolateral surface of epithelial cells. The complex is then transported across the cell to be secreted at the apical surface. During this process a cleavage occurs that separates the extracellular (known as the secretory component) from the transmembrane segment.
111857408	cytoplasmic polyadenylation element binding protein 1	cpeb1	protein-coding	long_EOD	Sequence-specific RNA-binding protein that regulates mRNA cytoplasmic polyadenylation and translation initiation during oocyte maturation, early development and at postsynapse sites of neurons. …
111857461	probable G-protein coupled receptor 22	LOC111857461	protein-coding	long_EOD	Orphan G-protein coupled receptor. Seems to act through a G(i)/G(o) mediated pathway (By similarity). May be involved in ciliogenesis (By similarity)
111858622	uncharacterized LOC111858622	LOC111858622	protein-coding	long_EOD
111860169	thrombospondin-4-like	LOC111860169	protein-coding	long_EOD	Adhesive glycoprotein that mediates cell-to-cell and cell-to-matrix interactions and is involved in various processes including cellular proliferation, migration, adhesion and attachment, inflammatory response to CNS injury, regulation of vascular inflammation and adaptive responses of the heart to pressure overload and in myocardial function and remodeling. Binds to structural extracellular matr…
111832940	uncharacterized LOC111832940	LOC111832940	ncRNA	short_EOD
111833488	heme oxygenase-like	LOC111833488	protein-coding	short_EOD	Heme oxygenase cleaves the heme ring at the alpha methene bridge to form biliverdin
111833716	uncharacterized LOC111833716	LOC111833716	protein-coding	short_EOD
111834340	acidic mammalian chitinase-like	LOC111834340	protein-coding	short_EOD	Degrades chitin and chitotriose. May participate in the defense against nematodes, fungi and other pathogens. Plays a role in T-helper cell type 2 (Th2) immune response. Contributes to the response to IL-13 and inflammation in response to IL-13. …
111834665	protocadherin alpha-8-like	LOC111834665	protein-coding	short_EOD	Potential calcium-dependent cell-adhesion protein. May be involved in the establishment and maintenance of specific neuronal connections in the brain.
111834716	Kv channel-interacting protein 4	LOC111834716	protein-coding	short_EOD	Regulatory subunit of Kv4/D (Shal)-type voltage-gated rapidly inactivating A-type potassium channels. Modulates KCND2 channel density, inactivation kinetics and rate of recovery from inactivation in a calcium-dependent and isoform-specific manner (PubMed:11847232, PubMed:18957440, PubMed:23576435). Modulates KCND3/Kv4.3 currents (PubMed:23576435). Isoform 4 does not increase KCND2 expression at t…
111834720	protein EFR3 homolog B-like	LOC111834720	protein-coding	short_EOD	Component of a complex required to localize phosphatidylinositol 4-kinase (PI4K) to the plasma membrane. The complex acts as a regulator of phosphatidylinositol 4-phosphate (PtdIns4P) synthesis. In the complex, efr3b probably acts as the membrane-anchoring component
111834946	neuromedin U	nmu	protein-coding	short_EOD	Neuromedin-U-23: Ligand for receptors NMUR1 and NMUR2 (By similarity). Stimulates muscle contractions of specific regions of the gastrointestinal tract. ... Stimulates muscle contractions of specific regions of the gastrointestinal tract
111835819	fructose-bisphosphate aldolase A-like	LOC111835819	protein-coding	short_EOD	Plays a key role in glycolysis and gluconeogenesis
111835986	uncharacterized LOC111835986	LOC111835986	protein-coding	short_EOD
111836091	exostosin-1-like	LOC111836091	protein-coding	short_EOD	Glycosyltransferase required for the biosynthesis of heparan-sulfate. The EXT1/EXT2 complex possesses substantially higher glycosyltransferase activity than EXT1 or EXT2 alone. Required for the exosomal release of SDCBP, CD63 and syndecan
111836107	ABRA C-terminal like	abracl	protein-coding	short_EOD	GO BP: regulation of actin filament-based process
111836127	sterile alpha motif domain-containing protein 12-like	LOC111836127	protein-coding	short_EOD	no info
111836345	uncharacterized LOC111836345	LOC111836345	protein-coding	short_EOD
111836477	cocaine- and amphetamine-regulated transcript protein-like	LOC111836477	protein-coding	short_EOD	Satiety factor closely associated with the actions of leptin and neuropeptide y; this anorectic peptide inhibits both normal and starvation-induced feeding and completely blocks the feeding response induced by neuropeptide Y and regulated by leptin in the hypothalamus. It promotes neuronal development and survival in vitro
111836705	urotensin 2B	uts2b	protein-coding	short_EOD	Potent vasoconstrictor
111836747	potassium channel subfamily K member 5-like	LOC111836747	protein-coding	short_EOD	pH-dependent, voltage insensitive, outwardly rectifying potassium channel. Outward rectification is lost at high external K+ concentrations.
111836768	chondrolectin	chodl	protein-coding	short_EOD	Plays a role in the development of the nervous system such as in neurite outgrowth and elongation. Involved in motor axon growth and guidance. Required for correct interactions of motor axons with the horizontal myoseptum
111836773	lysozyme C-like	LOC111836773	protein-coding	short_EOD	Lysozymes have primarily a bacteriolytic function; those in tissues and body fluids are associated with the monocyte-macrophage system and enhance the activity of immunoagents.
111836991	angiogenin-like	LOC111836991	protein-coding	short_EOD	Binds to actin on the surface of endothelial cells; once bound, angiogenin is endocytosed and translocated to the nucleus. Stimulates ribosomal RNA synthesis including that containing the initiation site sequences of 45S rRNA. …
111837013	uncharacterized LOC111837013	LOC111837013	ncRNA	short_EOD
111837128	cysteine sulfinic acid decarboxylase-like	LOC111837128	protein-coding	short_EOD	Catalyzes the decarboxylation of L-aspartate, 3-sulfino-L-alanine (cysteine sulfinic acid), and L-cysteate to beta-alanine, hypotaurine and taurine, respectively. The preferred substrate is 3-sulfino-L-alanine. Does not exhibit any decarboxylation activity toward glutamate.
111837178	sarcolemmal membrane-associated protein-like	LOC111837178	protein-coding	short_EOD	May play a role during myoblast fusion
111837258	tetratricopeptide repeat domain 21B	ttc21b	protein-coding	short_EOD	Component of the IFT complex A (IFT-A), a complex required for retrograde ciliary transport. Negatively modulates the SHH signal transduction
111837384	follistatin like 5	fstl5	protein-coding	short_EOD	GO BP: cell differentiation, multicellular organism development GO CC: extracellular region GO MF: calcium ion binding, metal ion binding
111837833	methionine-R-sulfoxide reductase B2, mitochondrial-like	LOC111837833	protein-coding	short_EOD	Methionine-sulfoxide reductase that specifically reduces methionine (R)-sulfoxide back to methionine
111838329	prepro-urotensin II-beta-like	LOC111838329	protein-coding	short_EOD	Urotensin is found in the teleost caudal neurosecretory system. It has a suggested role in osmoregulation and as a corticotropin-releasing factor
111838448	regulatory subunit of type II PKA R-subunit (RIIa) domain containing 1	riiad1	protein-coding	short_EOD	no info
111838471	tetratricopeptide repeat domain 24	ttc24	protein-coding	short_EOD	no info
111838674	prostasin-like	LOC111838674	protein-coding	short_EOD	Possesses a trypsin-like cleavage specificity with a preference for poly-basic substrates. Stimulates epithelial sodium channel (ENaC) activity through activating cleavage of the gamma subunits
111838785	carbonic anhydrase-like	LOC111838785	protein-coding	short_EOD	Carbonic anhydrases catalyse the reversible hydration of carbon dioxide
111838798	uncharacterized LOC111838798	LOC111838798	protein-coding	short_EOD
111839256	epiregulin	ereg	protein-coding	short_EOD	Ligand of the EGF receptor/EGFR and ERBB4. Stimulates EGFR and ERBB4 tyrosine phosphorylation (PubMed:9419975). Contributes to inflammation, wound healing, tissue repair, and oocyte maturation by regulating angiogenesis and vascular remodeling and by stimulating cell proliferation (PubMed:24631357)
111839775	U2 spliceosomal RNA	LOC111839775	snRNA	short_EOD	component of the spliceosome
111840167	uncharacterized LOC111840167	LOC111840167	ncRNA	short_EOD
111840319	gametocyte-specific factor 1-like	LOC111840319	protein-coding	short_EOD	Required for spermatogenesis and is involved in the suppression of retrotransposon transcription in male germ cells
111840357	PTB domain-containing engulfment adapter protein 1-like	LOC111840357	protein-coding	short_EOD	May function as an adapter protein. Required for efficient phagocytosis of apoptotic cells. Modulates cellular glycosphingolipid and cholesterol transport. May play a role in the internalization and endosomal trafficking of various LRP1 ligands, such as PSAP. Increases cellular levels of GTP-bound ARF6
111840385	nuclear receptor subfamily 4 group A member 1	nr4a1	protein-coding	short_EOD	Orphan nuclear receptor. May act concomitantly with NURR1 in regulating the expression of delayed-early genes during liver regeneration. …
111840486	fibrinogen-like protein 1	LOC111840486	protein-coding	short_EOD	Immune suppressive molecule that inhibits antigen-specific T-cell activation by acting as a major ligand of LAG3 (PubMed:30580966). Responsible for LAG3 T-cell inhibitory function (PubMed:30580966). Binds LAG3 independently from MHC class II (MHC-II) (PubMed:30580966). ...
111840515	beta-galactoside-binding lectin-like	LOC111840515	protein-coding	short_EOD	This protein binds beta-galactoside. May participate in host antiviral defense through specific interaction with glycans on the viral envelope glycoproteins
111840758	cAMP-responsive element modulator-like	LOC111840758	protein-coding	short_EOD	Transcriptional regulator that binds the cAMP response element (CRE), a sequence present in many viral and cellular promoters. Isoforms are either transcriptional activators or repressors. Plays a role in spermatogenesis and is involved in spermatid maturation
111840823	CCAAT/enhancer-binding protein epsilon-like	LOC111840823	protein-coding	short_EOD	Transcriptional activator
111840839	uncharacterized LOC111840839	LOC111840839	ncRNA	short_EOD
111840929	uncharacterized LOC111840929	LOC111840929	ncRNA	short_EOD
111840951	uncharacterized LOC111840951	LOC111840951	protein-coding	short_EOD
111841380	CD209 antigen-like protein E	LOC111841380	protein-coding	short_EOD	Putative pathogen-recognition receptor. May mediate the endocytosis of pathogens which are subsequently degraded in lysosomal compartments.
111841602	GREB1-like protein	LOC111841602	protein-coding	short_EOD	Plays a major role in early metanephros development
111841669	uncharacterized LOC111841669	LOC111841669	protein-coding	short_EOD
111841790	uncharacterized LOC111841790	LOC111841790	ncRNA	short_EOD
111841997	uncharacterized LOC111841997	LOC111841997	ncRNA	short_EOD
111842007	GDNF family receptor alpha-2-like	LOC111842007	protein-coding	short_EOD	Receptor for neurturin. Mediates the NRTN-induced autophosphorylation and activation of the RET receptor. Also able to mediate GDNF signaling through the RET tyrosine kinase receptor.
111842060	uncharacterized LOC111842060	LOC111842060	protein-coding	short_EOD
111842108	indoleamine 2,3-dioxygenase 2-like	LOC111842108	protein-coding	short_EOD	Catalyzes the first and rate limiting step of the catabolism of the essential amino acid tryptophan along the kynurenine pathway (PubMed:17671174). Involved in immune regulation.
111842137	chemokine-like receptor 1	LOC111842137	protein-coding	short_EOD	Receptor for the chemoattractant adipokine chemerin/RARRES2 and for the omega-3 fatty acid derived molecule resolvin E1. Interaction with RARRES2 induces activation of intracellular signaling molecules, such as SKY, MAPK1/3 (ERK1/2), MAPK14/P38MAPK and PI3K leading to multifunctional effects, like reduction of immune responses, enhancing of adipogenesis and angionesis. ...
111842199	glutathione hydrolase 1 proenzyme-like	LOC111842199	protein-coding	short_EOD	Cleaves the gamma-glutamyl bond of extracellular glutathione (gamma-Glu-Cys-Gly), glutathione conjugates, and other gamma-glutamyl compounds. The metabolism of glutathione releases free glutamate and the dipeptide cysteinyl-glycine, which is hydrolyzed to cysteine and glycine by dipeptidases. ...
111842200	gamma-glutamyltransferase 5	ggt5	protein-coding	short_EOD	Cleaves the gamma-glutamyl peptide bond of glutathione conjugates, but maybe not glutathione itself. Converts leukotriene C4 (LTC4) to leukotriene D4 (LTD4).
111842332	uncharacterized LOC111842332	LOC111842332	ncRNA	short_EOD
111842483	parvalbumin-2	LOC111842483	protein-coding	short_EOD	In muscle, parvalbumin is thought to be involved in relaxation after contraction. It binds two calcium ions
111843067	uncharacterized LOC111843067	LOC111843067	protein-coding	short_EOD
111843287	protein phosphatase 1 regulatory subunit 27-like	LOC111843287	protein-coding	short_EOD	Inhibits phosphatase activity of protein phosphatase 1 (PP1) complexes
111843411	glioma pathogenesis-related protein 1-like	LOC111843411	protein-coding	short_EOD	Plays a role in the binding between sperm and oocytes (PubMed:20219979). Component of epididymosomes, one type of membranous microvesicules which mediate the transfer of lipids and proteins to spermatozoa plasma membrane during epididymal maturation. Also component of the CD9-positive microvesicules found in the cauda region.
111844482	chemokine-like receptor 1	LOC111844482	protein-coding	short_EOD	Receptor for the chemoattractant adipokine chemerin/RARRES2 and for the omega-3 fatty acid derived molecule resolvin E1. Interaction with RARRES2 induces activation of intracellular signaling molecules, such as SKY, MAPK1/3 (ERK1/2), MAPK14/P38MAPK and PI3K leading to multifunctional effects, like reduction of immune responses, enhancing of adipogenesis and angionesis. ...
111844494	free fatty acid receptor 2-like	LOC111844494	protein-coding	short_EOD	G protein-coupled receptor that is activated by a major product of dietary fiber digestion, the short chain fatty acids (SCFAs), and that plays a role in the regulation of whole-body energy homeostasis and in intestinal immunity..... Its activation results in the formation of inositol 1,4,5-trisphosphate, the mobilization of intracellular calcium, the phosphorylation of the MAPK3/ERK1 and MAPK1/E…
111844533	uncharacterized LOC111844533	LOC111844533	ncRNA	short_EOD
111844614	polypeptide N-acetylgalactosaminyltransferase 3	galnt3	protein-coding	short_EOD	Catalyzes the initial reaction in O-linked oligosaccharide biosynthesis, the transfer of an N-acetyl-D-galactosamine residue to a serine or threonine residue on the protein receptor. Has activity toward HIV envelope glycoprotein gp120, EA2, Muc2 and Muc5. Probably glycosylates fibronectin in vivo. Glycosylates FGF23. Plays a central role in phosphate homeostasis
111844819	phthiocerol/phenolphthiocerol synthesis polyketide synthase type I PpsD-like	LOC111844819	protein-coding	short_EOD	bacteria: Involved in the elongation of either C22-24 fatty acids by the addition of malonyl-CoA and methylmalonyl-CoA extender units to yield phthiocerol derivatives
111844916	uncharacterized LOC111844916	LOC111844916	ncRNA	short_EOD
111845353	heart- and neural crest derivatives-expressed protein 2-like	LOC111845353	protein-coding	short_EOD	zebrafish: Essential for myocardial and pectoral fin differentiation, patterning and morphogenesis human: Essential for cardiac morphogenesis, particularly for the formation of the right ventricle and of the aortic arch arteries. Required for vascular development and regulation of angiogenesis, possibly through a VEGF signaling pathway. Plays also an important role in limb development, particular…
111845454	uncharacterized LOC111845454	LOC111845454	protein-coding	short_EOD
111845590	C-C chemokine receptor type 8-like	LOC111845590	protein-coding	short_EOD	Receptor for the chemokine CCL1/SCYA1/I-309. May regulate monocyte chemotaxis and thymic cell line apoptosis. Alternative coreceptor with CD4 for HIV-1 infection
111845689	parathyroid hormone-related protein-like	LOC111845689	protein-coding	short_EOD	Neuroendocrine peptide which is a critical regulator of cellular and organ growth, development, migration, differentiation and survival and of epithelial calcium ion transport. Regulates endochondral bone development and epithelial-mesenchymal interactions during the formation of the mammary glands and teeth. Required for skeletal homeostasis. ...
111846089	butyrophilin-like protein 2	LOC111846089	protein-coding	short_EOD	Negative regulator of T-cell proliferation
111846153	troponin I, slow skeletal muscle-like	LOC111846153	protein-coding	short_EOD	Troponin I is the inhibitory subunit of troponin, the thin filament regulatory complex which confers calcium-sensitivity to striated muscle actomyosin ATPase activity.
111846286	retinoic acid receptor responder protein 3-like	LOC111846286	protein-coding	short_EOD	Exhibits both phospholipase A1/2 and acyltransferase activities (PubMed:19615464, PubMed:22605381, PubMed:22825852, PubMed:26503625). Shows phospholipase A1 (PLA1) and A2 (PLA2), catalyzing the calcium-independent release of fatty acids from the sn-1 or sn-2 position of glycerophospholipids (PubMed:19615464, PubMed:22605381, PubMed:22825852). For most substrates, PLA1 activity is much higher than…
111846290	uncharacterized LOC111846290	LOC111846290	ncRNA	short_EOD
111847640	phosphatidylinositol 3-kinase regulatory subunit gamma-like	LOC111847640	protein-coding	short_EOD	Binds to activated (phosphorylated) protein-tyrosine kinases through its SH2 domain and regulates their kinase activity. During insulin stimulation, it also binds to IRS-1.
111847870	uncharacterized LOC111847870	LOC111847870	ncRNA	short_EOD
111847926	glutathione peroxidase 3	gpx3	protein-coding	short_EOD	Protects cells and enzymes from oxidative damage, by catalyzing the reduction of hydrogen peroxide, lipid peroxides and organic hydroperoxide, by glutathione
111848352	aerolysin-like protein	LOC111848352	protein-coding	short_EOD	Pore-forming protein which might play a role in host defense. Exists as an antiparallel dimer in solution. Can also assemble into an octameric pore-like structure spanning the cell membrane.
111848485	M-phase inducer phosphatase 1-like	LOC111848485	protein-coding	short_EOD	Tyrosine protein phosphatase which functions as a dosage-dependent inducer of mitotic progression. Directly dephosphorylates CDK1 and stimulates its kinase activity.
111848804	G protein-regulated inducer of neurite outgrowth 2-like	LOC111848804	protein-coding	short_EOD	May be involved in neurite outgrowth
111848858	cornifelin-like	LOC111848858	protein-coding	short_EOD	Part of the insoluble cornified cell envelope (CE) of stratified squamous epithelia
111848929	uncharacterized LOC111848929	LOC111848929	ncRNA	short_EOD
111849180	rac GTPase-activating protein 1-like	LOC111849180	protein-coding	short_EOD	Component of the centralspindlin complex that serves as a microtubule-dependent and Rho-mediated signaling required for the myosin contractile ring formation during the cell cycle cytokinesis. Required for proper attachment of the midbody to the cell membrane during cytokinesis. ...
111849629	uncharacterized LOC111849629	LOC111849629	protein-coding	short_EOD
111849769	coagulation factor II thrombin receptor	f2r	protein-coding	short_EOD	High affinity receptor for activated thrombin coupled to G proteins that stimulate phosphoinositide hydrolysis. May play a role in platelets activation and in vascular development.
111850277	GREB1-like protein	LOC111850277	protein-coding	short_EOD	Plays a major role in early metanephros development
111850296	C-C motif chemokine 20-like	LOC111850296	protein-coding	short_EOD	Acts as a ligand for C-C chemokine receptor CCR6. Signals through binding and activation of CCR6 and induces a strong chemotactic response and mobilization of intracellular calcium ions
111850748	CD59 glycoprotein-like	LOC111850748	protein-coding	short_EOD	Potent inhibitor of the complement membrane attack complex (MAC) action. Acts at or after the C5b-8 stage of MAC assembly.
111850840	small nucleolar RNA U3	LOC111850840	snoRNA	short_EOD
111850994	coiled-coil domain-containing protein 106-like	LOC111850994	protein-coding	short_EOD	Promotes the degradation of p53/TP53 protein and inhibits its transactivity
111851001	uncharacterized LOC111851001	LOC111851001	ncRNA	short_EOD
111851351	nicotinamide N-methyltransferase-like	LOC111851351	protein-coding	short_EOD	Catalyzes the N-methylation of nicotinamide and other pyridines to form pyridinium ions. This activity is important for biotransformation of many drugs and xenobiotic compounds
111851353	proline-rich transmembrane protein 1-like	LOC111851353	protein-coding	short_EOD	no info
111851617	extensin-like	LOC111851617	protein-coding	short_EOD	no info
111851678	soluble scavenger receptor cysteine-rich domain-containing protein SSC5D-like	LOC111851678	protein-coding	short_EOD	Binds to extracellular matrix proteins. Binds to pathogen-associated molecular patterns (PAMPs) present on the cell walls of Gram-positive and Gram-negative bacteria and fungi, behaving as a pattern recognition receptor (PRR). Induces bacterial and fungal aggregation and subsequent inhibition of PAMP-induced cytokine release. Does not possess intrinsic bactericidal activity. May play a role in th…
111851695	keratin, type II cytoskeletal 8-like	LOC111851695	protein-coding	short_EOD	Together with KRT19, helps to link the contractile apparatus to dystrophin at the costameres of striated muscle.
111851811	high choriolytic enzyme 1-like	LOC111851811	protein-coding	short_EOD	Participates in the breakdown of the egg envelope, which is derived from the egg extracellular matrix, at the time of hatching. Thus allowing the newly hatched fish to swim free. HCE binds tightly to the egg envelope while it exerts the choriolytic swelling action.
111851872	CKLF-like MARVEL transmembrane domain-containing protein 8	LOC111851872	protein-coding	short_EOD	GO BP: cytokine activity, structural constituent of myelin sheath (there are other GO terms)
111852299	transcription factor Sp5-like	LOC111852299	protein-coding	short_EOD	Binds to GC boxes promoters elements. Probable transcriptional activator that has a role in the coordination of changes in transcription required to generate pattern in the developing embryo
111852373	proto-oncogene c-Fos-like	LOC111852373	protein-coding	short_EOD	Nuclear phosphoprotein which forms a tight but non-covalently linked complex with the JUN/AP-1 transcription factor. .... It is thought to have an important role in signal transduction, cell proliferation and differentiation. In growing cells, activates phospholipid synthesis, possibly by activating CDS1 and PI4K2A. This activity requires Tyr-dephosphorylation and association with the endoplasmic…
111852557	proenkephalin-A-like	LOC111852557	protein-coding	short_EOD	Met- and Leu-enkephalins compete with and mimic the effects of opiate drugs. They play a role in a number of physiologic functions, including pain perception and responses to stress. PENK(114-133) and PENK(237-258) increase glutamate release in the striatum. PENK(114-133) decreases GABA concentration in the striatum.
111852694	nectin-3-like	LOC111852694	protein-coding	short_EOD	May play a role in cell-cell adhesion
111852876	GTP-binding protein Rhes-like	LOC111852876	protein-coding	short_EOD	GTPase signaling protein that binds to and hydrolyzes GTP. Regulates signaling pathways involving G-proteins-coupled receptor and heterotrimeric proteins such as GNB1, GNB2 and GNB3. May be involved in selected striatal competencies, mainly locomotor activity and motor coordination
111852908	fibroblast growth factor 11-like	LOC111852908	protein-coding	short_EOD	Probably involved in nervous system development and function.
111852919	autophagy-related protein 16-1-like	LOC111852919	protein-coding	short_EOD	Plays an essential role in autophagy: interacts with ATG12-ATG5 to mediate the conjugation of phosphatidylethanolamine (PE) to LC3 (MAP1LC3A, MAP1LC3B or MAP1LC3C), to produce a membrane-bound activated form of LC3 named LC3-II. Thereby, controls the elongation of the nascent autophagosomal membrane (PubMed:24553140, PubMed:23376921, PubMed:24954904, PubMed:27273576, PubMed:23392225). ...
111852921	neurosecretory protein VGF-like	LOC111852921	protein-coding	short_EOD	Neurosecretory protein VGF: Secreted polyprotein that is packaged and proteolytically processed by prohormone convertases PCSK1 and PCSK2 in a cell-type-specific manner (By similarity). VGF and peptides derived from its processing play many roles in neurogenesis and neuroplasticity associated with learning, memory, depression and chronic pain
111854185	melan-A	mlana	protein-coding	short_EOD	Involved in melanosome biogenesis by ensuring the stability of GPR143. Plays a vital role in the expression, stability, trafficking, and processing of melanocyte protein PMEL, which is critical to the formation of stage II melanosomes
111854531	protein lifeguard 1-like	LOC111854531	protein-coding	short_EOD	Potential apoptotic regulator.
111855305	Cdc42 guanine nucleotide exchange factor 9	arhgef9	protein-coding	short_EOD	Acts as guanine nucleotide exchange factor (GEF) for CDC42. Promotes formation of GPHN clusters
111855806	proenkephalin-B-like	LOC111855806	protein-coding	short_EOD	Leu-enkephalins compete with and mimic the effects of opiate drugs. They play a role in a number of physiologic functions, including pain perception and responses to stress
111856036	parvalbumin-2-like	LOC111856036	protein-coding	short_EOD	In muscle, parvalbumin is thought to be involved in relaxation after contraction. It binds two calcium ions
111856512	FYN-binding protein 1-like	LOC111856512	protein-coding	short_EOD	Acts as an adapter protein of the FYN and LCP2 signaling cascades in T-cells. Modulates the expression of interleukin-2 (IL-2). Involved in platelet activation. Prevents the degradation of SKAP1 and SKAP2. May play a role in linking T-cell signaling to remodeling of the actin cytoskeleton
111856910	uncharacterized LOC111856910	LOC111856910	protein-coding	short_EOD
111856983	zinc finger BED domain-containing protein 1-like	LOC111856983	protein-coding	short_EOD	Binds to 5'-TGTCG[CT]GA[CT]A-3' DNA elements found in the promoter regions of a number of genes related to cell proliferation. Binds to the histone H1 promoter and stimulates transcription. Was first identified as gene weakly similar to Ac transposable elements, but does not code for any transposase activity.
111857138	CMRF35-like molecule 7	LOC111857138	protein-coding	short_EOD	Acts as an activating immune receptor through its interaction with ITAM-bearing adapter TYROBP, and also independently by recruitment of GRB2
111857175	uncharacterized LOC111857175	LOC111857175	protein-coding	short_EOD
111857261	CD276 antigen homolog	LOC111857261	protein-coding	short_EOD	Modulates T-cell-mediated immune responses and the development of acute and chronic transplant rejection. Plays a positive regulatory role in bone formation and has a dual role in the bone-immune interface. Induces antitumor immunity as it activates both acquired and innate immunity leading to natural killer cell and CD8 T-cell dependent killing of tumor cells
111857483	proliferating cell nuclear antigen	LOC111857483	protein-coding	short_EOD	Auxiliary protein of DNA polymerase delta and is involved in the control of eukaryotic DNA replication by increasing the polymerase's processibility during elongation of the leading strand. …
111857564	unc-5 netrin receptor D	unc5d	protein-coding	short_EOD	Receptor for the netrin NTN4 that promotes neuronal cell survival (By similarity). Plays a role in cell-cell adhesion and cell guidance. Receptor for netrin involved in cell migration. Plays a role in axon guidance by mediating axon repulsion of neuronal growth cones in the developing nervous system upon ligand binding (By similarity). ...
111857713	HRAS-like suppressor 3	LOC111857713	protein-coding	short_EOD	Exhibits both phospholipase A1/2 and acyltransferase activities (PubMed:19615464, PubMed:19047760, PubMed:22825852, PubMed:22605381, PubMed:26503625). Shows phospholipase A1 (PLA1) and A2 (PLA2) activity, catalyzing the calcium-independent release of fatty acids from the sn-1 or sn-2 position of glycerophospholipids (PubMed:19615464, PubMed:19047760, PubMed:22825852, PubMed:22605381, PubMed:22923…
111857858	uncharacterized LOC111857858	LOC111857858	ncRNA	short_EOD
111857951	neuronal acetylcholine receptor subunit alpha-2-like	LOC111857951	protein-coding	short_EOD	After binding acetylcholine, the AChR responds by an extensive change in conformation that affects all subunits and leads to opening of an ion-conducting channel across the plasma membrane
111857989	chloride intracellular channel protein 5-like	LOC111857989	protein-coding	short_EOD	Required for normal hearing (By similarity). It is necessary for the formation of stereocilia in the inner ear and normal development of the organ of Corti. Can insert into membranes and form poorly selective ion channels that may also transport chloride ions. May play a role in the regulation of transepithelial ion absorption and secretion. ...
111858229	leucine zipper protein 2-like	LOC111858229	protein-coding	short_EOD	no info
111858674	Golgi-associated plant pathogenesis-related protein 1-like	LOC111858674	protein-coding	short_EOD	no info
111858843	stonustoxin subunit alpha-like	LOC111858843	protein-coding	short_EOD	This lethal (towards mammals) heterodimer induces hemolytic activities due to its ability to form pores in the cell membrane (PubMed:1790672, PubMed:9271089, PubMed:12177053, PubMed:26627714). The pore may be composed of 10 SNTX-alpha/beta heterodimers (PubMed:26627714). ...
111858955	methionine-R-sulfoxide reductase B2, mitochondrial-like	LOC111858955	protein-coding	short_EOD	Methionine-sulfoxide reductase that specifically reduces methionine (R)-sulfoxide back to methionine
111859062	guanylate cyclase soluble subunit beta-2-like	LOC111859062	protein-coding	short_EOD	There are two types of guanylate cyclases: soluble forms and membrane-associated receptor forms
111859201	C-C motif chemokine 3-like	LOC111859201	protein-coding	short_EOD	Monokine with inflammatory and chemokinetic properties. Binds to CCR1, CCR4 and CCR5 (By similarity).
111859301	pyrin-like	LOC111859301	protein-coding	short_EOD	Involved in the regulation of innate immunity and the inflammatory response in response to IFNG/IFN-gamma…
111859326	C-X-C chemokine receptor type 1-like	LOC111859326	protein-coding	short_EOD	Receptor to interleukin-8, which is a powerful neutrophils chemotactic factor. Binding of IL-8 to the receptor causes activation of neutrophils. This response is mediated via a G-protein that activate a phosphatidylinositol-calcium second messenger system. This receptor binds to IL-8 with a high affinity and to MGSA (GRO) with a low affinity.
111859655	demethylmenaquinone methyltransferase-like	LOC111859655	protein-coding	short_EOD	bacteria: Methyltransferase required for the conversion of demethylmenaquinol (DMKH2) to menaquinol (MKH2)
111859736	synaptogyrin-1-like	LOC111859736	protein-coding	short_EOD	May play a role in regulated exocytosis. Modulates the localization of synaptophysin/SYP into synaptic-like microvesicles and may therefore play a role in synaptic-like microvesicle formation and/or maturation (By similarity). Involved in the regulation of short-term and long-term synaptic plasticity
111860093	complement factor B-like	LOC111860093	protein-coding	short_EOD	Factor B which is part of the alternate pathway of the complement system is cleaved by factor D into 2 fragments: Ba and Bb. Bb, a serine protease, then combines with complement factor 3b to generate the C3 or C5 convertase. …
111860236	tropomyosin alpha-1 chain-like	LOC111860236	protein-coding	short_EOD	Binds to actin filaments in muscle and non-muscle cells. Plays a central role, in association with the troponin complex, in the calcium dependent regulation of vertebrate striated muscle contraction. Smooth muscle contraction is regulated by interaction with caldesmon. In non-muscle cells is implicated in stabilizing cytoskeleton actin filaments.
111860419	C-C motif chemokine 21-like	LOC111860419	protein-coding	short_EOD	Inhibits hemopoiesis and stimulates chemotaxis.
111860459	uncharacterized LOC111860459	LOC111860459	ncRNA	short_EOD
111860877	collagenase 3-like	LOC111860877	protein-coding	short_EOD	Plays a role in the degradation of extracellular matrix proteins
111860935	fatty aldehyde dehydrogenase-like	LOC111860935	protein-coding	short_EOD	Catalyzes the oxidation of medium and long chain aliphatic aldehydes to fatty acids. Active on a variety of saturated and unsaturated aliphatic aldehydes between 6 and 24 carbons in length (PubMed:9133646, PubMed:22633490, PubMed:25047030, PubMed:18035827, PubMed:9662422, PubMed:18182499). Responsible for conversion of the sphingosine 1-phosphate (S1P) degradation product hexadecenal to hexadecen…

## Sheet: polarity
Pking_Entrez_geneID	Pking_gene_name	Pking_gene_symbol	type_of_gene	enriched phenotype	Function (Uniprot. bold is ours)
111833059	TNF receptor-associated factor 4-like	LOC111833059	protein-coding	large_penetrations	Adapter protein and signal transducer that links members of the tumor necrosis factor receptor (TNFR) family to different signaling pathways. Plays a role in the activation of NF-kappa-B and JNK, and in the regulation of cell survival and apoptosis. …
111834023	protein ALP1-like	LOC111834023	protein-coding	large_penetrations	no info
111834720	protein EFR3 homolog B-like	LOC111834720	protein-coding	large_penetrations	Component of a complex required to localize phosphatidylinositol 4-kinase (PI4K) to the plasma membrane. The complex acts as a regulator of phosphatidylinositol 4-phosphate (PtdIns4P) synthesis. In the complex, efr3b probably acts as the membrane-anchoring component
111834721	ALK and LTK ligand 2-like	LOC111834721	protein-coding	large_penetrations	Ligand for receptor tyrosine kinases LTK and ALK. Stimulation of ALK signaling may be involved in regulation of cell proliferation and transformation
111835217	R-spondin 4	rspo4	protein-coding	large_penetrations	Activator of the canonical Wnt signaling pathway by acting as a ligand for LGR4-6 receptors (PubMed:29769720). Upon binding to LGR4-6 (LGR4, LGR5 or LGR6), LGR4-6 associate with phosphorylated LRP6 and frizzled receptors that are activated by extracellular Wnt receptors, triggering the canonical Wnt signaling pathway to increase expression of target genes. ...
111837862	vasoactive intestinal polypeptide receptor-like	LOC111837862	protein-coding	large_penetrations	This is a receptor for VIP. The activity of this receptor is mediated by G proteins which activate adenylyl cyclase.
111837864	uncharacterized LOC111837864	LOC111837864	ncRNA	large_penetrations
111838224	cyclic nucleotide-gated channel cone photoreceptor subunit alpha-like	LOC111838224	protein-coding	large_penetrations	Visual signal transduction is mediated by a G-protein coupled cascade using cGMP as second messenger. This protein can be activated by cyclic GMP which leads to an opening of the cation channel and thereby causing a depolarization of cone photoreceptors
111839641	IgGFc-binding protein-like	LOC111839641	protein-coding	large_penetrations	May be involved in the maintenance of the mucosal structure as a gel-like component of the mucosa.
111839870	macrophage stimulating 1 receptor	mst1r	protein-coding	large_penetrations	Receptor tyrosine kinase that transduces signals from the extracellular matrix into the cytoplasm by binding to MST1 ligand. Regulates many physiological processes including cell survival, migration and differentiation. …
111840014	SIX homeobox 3	six3	protein-coding	large_penetrations	Transcriptional regulator which can act as both a transcriptional repressor and activator by binding a ATTA homeodomain core recognition sequence on these target genes. During forebrain development represses WNT1 expression allowing zona limitans intrathalamica formation and thereby ensuring proper anterio-posterior patterning of the diencephalon and formation of the rostral diencephalon. ...
111840253	uncharacterized LOC111840253	LOC111840253	ncRNA	large_penetrations
111840514	galactose-binding lectin l-1-like	LOC111840514	protein-coding	large_penetrations	Involved in host defense at the body surface. Causes agglutination of the Gram-positive bacterium S.difficile. Possesses calcium-independent hemagglutinating activity
111841326	uncharacterized LOC111841326	LOC111841326	protein-coding	large_penetrations
111841374	uncharacterized LOC111841374	LOC111841374	protein-coding	large_penetrations
111841809	fibrinogen C domain-containing protein 1-like	LOC111841809	protein-coding	large_penetrations	Acetyl group-binding receptor which shows a high-affinity and calcium-dependent binding to acetylated structures such as chitin, some N-acetylated carbohydrates, and amino acids, but not to their non-acetylated counterparts. Can facilitate the endocytosis of acetylated components.
111842335	uncharacterized LOC111842335	LOC111842335	ncRNA	large_penetrations
111842348	uncharacterized LOC111842348	LOC111842348	ncRNA	large_penetrations
111843120	uncharacterized LOC111843120	LOC111843120	ncRNA	large_penetrations
111843447	myosin light chain 4-like	LOC111843447	protein-coding	large_penetrations	Regulatory light chain of myosin. Does not bind calcium
111843778	thyrotropin-releasing hormone receptor-like	LOC111843778	protein-coding	large_penetrations	Receptor for thyrotropin-releasing hormone. This receptor is mediated by G proteins which activate a phosphatidylinositol-calcium second messenger system.
111843963	chromosome unknown C18orf21 homolog	cunh18orf21	protein-coding	large_penetrations	no info
111844225	glyoxylate reductase/hydroxypyruvate reductase-like	LOC111844225	protein-coding	large_penetrations	Enzyme with hydroxy-pyruvate reductase, glyoxylate reductase and D-glycerate dehydrogenase enzymatic activities. Reduces hydroxypyruvate to D-glycerate, glyoxylate to glycolate oxidizes D-glycerate to hydroxypyruvate.
111844365	scavenger receptor cysteine-rich type 1 protein M130-like	LOC111844365	protein-coding	large_penetrations	Involved in clearance and endocytosis of hemoglobin/haptoglobin complexes by macrophages and may thereby protect tissues from free hemoglobin-mediated oxidative damage..... Binds hemoglobin/haptoglobin complexes in a calcium-dependent and pH-dependent manner. Induces a cascade of intracellular signals that involves tyrosine kinase-dependent calcium mobilization, inositol triphosphate production a…
111845087	cocaine- and amphetamine-regulated transcript protein-like	LOC111845087	protein-coding	large_penetrations	Satiety factor closely associated with the actions of leptin and neuropeptide y; this anorectic peptide inhibits both normal and starvation-induced feeding and completely blocks the feeding response induced by neuropeptide Y and regulated by leptin in the hypothalamus. It promotes neuronal development and survival in vitro
111845695	scavenger receptor cysteine-rich type 1 protein M130-like	LOC111845695	protein-coding	large_penetrations	Involved in clearance and endocytosis of hemoglobin/haptoglobin complexes by macrophages and may thereby protect tissues from free hemoglobin-mediated oxidative damage..... Binds hemoglobin/haptoglobin complexes in a calcium-dependent and pH-dependent manner. Induces a cascade of intracellular signals that involves tyrosine kinase-dependent calcium mobilization, inositol triphosphate production a…
111845760	uncharacterized LOC111845760	LOC111845760	protein-coding	large_penetrations
111845825	uncharacterized LOC111845825	LOC111845825	protein-coding	large_penetrations
111845826	uncharacterized LOC111845826	LOC111845826	ncRNA	large_penetrations
111846232	arachidonate 5-lipoxygenase-like	LOC111846232	protein-coding	large_penetrations	Catalyzes the first step in leukotriene biosynthesis, and thereby plays a role in inflammatory processes
111846376	uncharacterized LOC111846376	LOC111846376	ncRNA	large_penetrations
111846547	paired box 6	pax6	protein-coding	large_penetrations	Transcription factor with important functions in the development of the eye, nose, central nervous system and pancreas. Required for the differentiation of pancreatic islet alpha cells (By similarity). Competes with PAX4 in binding to a common element in the glucagon, insulin and somatostatin promoters. Regulates specification of the ventral neuron subtypes by establishing the correct progenitor …
111846903	sorting nexin-10A-like	LOC111846903	protein-coding	large_penetrations	Probable phosphoinositide-binding protein involved in protein sorting and membrane trafficking in endosomes. May play a role in cilium biogenesis through regulation of the transport and the localization of proteins to the cilium
111847261	RNA polymerase III subunit G	polr3g	protein-coding	large_penetrations	DNA-dependent RNA polymerase catalyzes the transcription of DNA into RNA using the four ribonucleoside triphosphates as substrates. Specific peripheric component of RNA polymerase III which synthesizes small RNAs, such as 5S rRNA and tRNAs…
111848410	uncharacterized LOC111848410	LOC111848410	ncRNA	large_penetrations
111848480	golgin A7 family member B	golga7b	protein-coding	large_penetrations	May be involved in protein transport from Golgi to cell surface.
111851069	paired box protein Pax-6	LOC111851069	protein-coding	large_penetrations	Transcription factor with important functions in the development of the eye, nose, central nervous system and pancreas. Required for the differentiation of pancreatic islet alpha cells (By similarity). Competes with PAX4 in binding to a common element in the glucagon, insulin and somatostatin promoters. Regulates specification of the ventral neuron subtypes by establishing the correct progenitor …
111851139	uncharacterized LOC111851139	LOC111851139	ncRNA	large_penetrations
111851664	leucine rich repeat containing 10	lrrc10	protein-coding	large_penetrations	May play important roles in cardiac development and/or cardiac function
111851675	uncharacterized LOC111851675	LOC111851675	ncRNA	large_penetrations
111851689	uncharacterized LOC111851689	LOC111851689	ncRNA	large_penetrations
111852464	ribosomal protein S6 kinase like 1	rps6kl1	protein-coding	large_penetrations	Protein kinase. phosphorylates ribosomal protein s6
111852610	serine/threonine-protein phosphatase with EF-hands 2-like	LOC111852610	protein-coding	large_penetrations	May play a role in phototransduction. May dephosphorylate photoactivated rhodopsin. May function as a calcium sensing regulator of ionic currents, energy production or synaptic transmission.
111853992	uncharacterized LOC111853992	LOC111853992	ncRNA	large_penetrations
111854031	zinc transporter 2-like	LOC111854031	protein-coding	large_penetrations	Involved in accumulation of zinc in endosomal/lysosomal vesicles
111856907	Wiskott-Aldrich syndrome protein family member 3-like	LOC111856907	protein-coding	large_penetrations	Downstream effector molecules involved in the transmission of signals from tyrosine kinase receptors and small GTPases to the actin cytoskeleton. Plays a role in the regulation of cell morphology and cytoskeletal organization. Required in the control of cell shape
111856911	solute carrier family 22 member 16	slc22a16	protein-coding	large_penetrations	High affinity carnitine transporter; the uptake is partially sodium-ion dependent. Thought to mediate the L-carnitine secretion mechanism from testis epididymal epithelium into the lumen which is involved in the maturation of spermatozoa. …
111857392	uncharacterized LOC111857392	LOC111857392	ncRNA	large_penetrations
111857611	uncharacterized LOC111857611	LOC111857611	protein-coding	large_penetrations
111857733	RAD51 associated protein 1	rad51ap1	protein-coding	large_penetrations	May participate in a common DNA damage response pathway associated with the activation of homologous recombination and double-strand break repair. Functionally cooperates with PALB2 in promoting of D-loop formation by RAD51. Binds to single and double stranded DNA, and is capable of aggregating DNA. Also binds RNA
111859929	aldehyde dehydrogenase family 1 member A3-like	LOC111859929	protein-coding	large_penetrations	NAD-dependent aldehyde dehydrogenase that catalyzes the formation of retinoic acid …
111860042	uncharacterized LOC111860042	LOC111860042	ncRNA	large_penetrations
111860168	serine/threonine-protein kinase NIM1-like	LOC111860168	protein-coding	large_penetrations	Protein which catalyzes the phosphorylation of serine or threonine residues on target proteins by using ATP as phosphate donor. Such phosphorylation may cause changes in the function of the target protein. Protein kinases share a conserved catalytic core common to both serine/ threonine and tyrosine protein kinases.
111860383	ectoderm-neural cortex protein 1-like	LOC111860383	protein-coding	large_penetrations	Actin-binding protein involved in the regulation of neuronal process formation and in differentiation of neural crest cells. Down-regulates transcription factor NF2L2/NRF2 by decreasing the rate of protein synthesis and not via a ubiquitin-mediated proteasomal degradation mechanism
111860769	uncharacterized LOC111860769	LOC111860769	ncRNA	large_penetrations
111832841	LSM family member 14B	lsm14b	protein-coding	small_penetrations	May play a role in control of mRNA translation.
111832859	CMRF35-like molecule 3	LOC111832859	protein-coding	small_penetrations	Acts as an activating receptor inducing cytokine production in mast cells. Can act as a positive regulator of TLR9 signaling in macrophages, leading to enhanced production of proinflammatory cytokines
111832864	uncharacterized LOC111832864	LOC111832864	ncRNA	small_penetrations
111833362	poly(U)-specific endoribonuclease-B-like	LOC111833362	protein-coding	small_penetrations	Endoribonuclease that cleaves single-stranded RNAs at uridylates and releases products that have 2'-3'-cyclic phosphate termini.
111833748	uncharacterized LOC111833748	LOC111833748	protein-coding	small_penetrations
111833955	kell blood group glycoprotein-like	LOC111833955	protein-coding	small_penetrations	Zinc endopeptidase with endothelin-3-converting enzyme activity. Cleaves EDN1, EDN2 and EDN3, with a marked preference for EDN3.
111834043	gap junction beta-2 protein-like	LOC111834043	protein-coding	small_penetrations	Structural component of gap junctions. Gap junctions are dodecameric channels that connect the cytoplasm of adjoining cells. They are formed by the docking of two hexameric hemichannels, one from each cell membrane. Small molecules and ions diffuse from one cell to a neighboring cell via the central pore
111834117	SLIT and NTRK-like protein 6	LOC111834117	protein-coding	small_penetrations	Regulator of neurite outgrowth required for normal hearing and vision
111834243	desmin-like	LOC111834243	protein-coding	small_penetrations	Muscle-specific type III intermediate filament essential for proper muscular structure and function. Plays a crucial role in maintaining the structure of sarcomeres, inter-connecting the Z-disks and forming the myofibrils, linking them not only to the sarcolemmal cytoskeleton, but also to the nucleus and mitochondria, thus providing strength for the muscle fiber during activity (PubMed:25358400).…
111834250	uncharacterized LOC111834250	LOC111834250	protein-coding	small_penetrations
111834387	primary cilia formation	pifo	protein-coding	small_penetrations	During primary cilia disassembly, involved in cilia disassembly. Required specifically to control cilia retraction as well as the liberation and duplication of the basal body/centrosome. May act by stimulating AURKA activity at the basal body in a cell cycle-dependent manner
111834986	tenomodulin	tnmd	protein-coding	small_penetrations	May be an angiogenesis inhibitor.
111835051	RELT-like protein 1	LOC111835051	protein-coding	small_penetrations	Induces activation of MAPK14/p38 cascade, when overexpressed (PubMed:28688764). Induces apoptosis, when overexpressed (PubMed:19969290)
111835072	protocadherin-11 X-linked-like	LOC111835072	protein-coding	small_penetrations	Potential calcium-dependent cell-adhesion protein
111836127	sterile alpha motif domain-containing protein 12-like	LOC111836127	protein-coding	small_penetrations	no info
111836540	uncharacterized LOC111836540	LOC111836540	protein-coding	small_penetrations
111836553	intestinal-type alkaline phosphatase-like	LOC111836553	protein-coding	small_penetrations	In most mammals there are four different isozymes: placental, germ cell, intestinal and tissue non-specific (liver/bone/kidney).
111837322	F-box and WD repeat domain containing 7	fbxw7	protein-coding	small_penetrations	Substrate recognition component of a SCF (SKP1-CUL1-F-box protein) E3 ubiquitin-protein ligase complex which mediates the ubiquitination and subsequent proteasomal degradation of target proteins (By similarity)…
111837430	uncharacterized LOC111837430	LOC111837430	ncRNA	small_penetrations
111837598	uracil nucleotide/cysteinyl leukotriene receptor-like	LOC111837598	protein-coding	small_penetrations	Dual specificity receptor for uracil nucleotides and cysteinyl leukotrienes (CysLTs). Signals through G(i) and inhibition of adenylyl cyclase. May mediate brain damage by nucleotides and CysLTs following ischemia
111838363	semaphorin-6D-like	LOC111838363	protein-coding	small_penetrations	Shows growth cone collapsing activity on dorsal root ganglion (DRG) neurons in vitro. May be a stop signal for the DRG neurons in their target areas, and possibly also for other neurons. May also be involved in the maintenance and remodeling of neuronal connections
111838530	prosaposin-like	LOC111838530	protein-coding	small_penetrations	Prosaposin: Behaves as a myelinotrophic and neurotrophic factor, these effects are mediated by its G-protein-coupled receptors, GPR37 and GPR37L1, undergoing ligand-mediated internalization followed by ERK phosphorylation signaling Saposins are specific low-molecular mass non-enzymic proteins, they participate in the lysosomal degradation of sphingolipids, which takes place by the sequential acti…
111838718	inter-alpha-trypsin inhibitor heavy chain H5-like	LOC111838718	protein-coding	small_penetrations	May act as a tumor suppressor Authors' note: inter-alpha-trypsin inhibitors usually interact with hyaluronan
111838728	MALT1 paracaspase	malt1	protein-coding	small_penetrations	Enhances BCL10-induced activation of NF-kappa-B. Involved in nuclear export of BCL10. Binds to TRAF6, inducing TRAF6 oligomerization and activation of its ligase activity. Has ubiquitin ligase activity. MALT1-dependent BCL10 cleavage plays an important role in T-cell antigen receptor-induced integrin adhesion. ...
111838755	prostaglandin D2 receptor 2	ptgdr2	protein-coding	small_penetrations	Receptor for prostaglandin D2 (PGD2). Coupled to the G(i)-protein. Receptor activation may result in pertussis toxin-sensitive decreases in cAMP levels and Ca2+ mobilization. PI3K signaling is also implicated in mediating PTGDR2 effects. …
111838936	glutathione peroxidase 2	gpx2	protein-coding	small_penetrations	Could play a major role in protecting mammals from the toxicity of ingested organic hydroperoxides. Tert-butyl hydroperoxide, cumene hydroperoxide and linoleic acid hydroperoxide but not phosphatidycholine hydroperoxide, can act as acceptors
111838983	ADP-ribosylation factor-like protein 4A	LOC111838983	protein-coding	small_penetrations	Small GTP-binding protein which cycles between an inactive GDP-bound and an active GTP-bound form, and the rate of cycling is regulated by guanine nucleotide exchange factors (GEF) and GTPase-activating proteins (GAP). GTP-binding protein that does not act as an allosteric activator of the cholera toxin catalytic subunit. Recruits CYTH1, CYTH2, CYTH3 and CYTH4 to the plasma membrane in GDP-bound …
111839880	scm-like with four MBT domains protein 1	LOC111839880	protein-coding	small_penetrations	Histone-binding protein, which is part of various corepressor complexes. Mediates the recruitment of corepressor complexes to target genes, followed by chromatin compaction and repression of transcription. Plays a role during myogenesis: required for the maintenance of undifferentiated states of myogenic progenitor cells via interaction with MYOD1. Interaction with MYOD1 leads to the recruitment …
111840084	cytosolic phospholipase A2-like	LOC111840084	protein-coding	small_penetrations	Selectively hydrolyzes arachidonyl phospholipids in the sn-2 position releasing arachidonic acid. Together with its lysophospholipid activity, it is implicated in the initiation of the inflammatory response
111840348	mitogen-activated protein kinase 14A-like	LOC111840348	protein-coding	small_penetrations	Serine/threonine kinase which acts as an essential component of the MAP kinase signal transduction pathway. Mapk14a is one of the four p38 MAPKs which play an important role in the cascades of cellular responses evoked by extracellular stimuli such as proinflammatory cytokines or physical stress leading to direct activation of transcription factors. ...
111840706	G protein-activated inward rectifier potassium channel 1	LOC111840706	protein-coding	small_penetrations	This potassium channel is controlled by G proteins. Inward rectifier potassium channels are characterized by a greater tendency to allow potassium to flow into the cell rather than out of it. Their voltage dependence is regulated by the concentration of extracellular potassium; as external potassium is raised, the voltage range of the channel opening shifts to more positive voltages. The inward r…
111841241	epiphycan-like	LOC111841241	protein-coding	small_penetrations	May have a role in bone formation and also in establishing the ordered structure of cartilage through matrix organization
111841266	DnaJ heat shock protein family (Hsp40) member C27	dnajc27	protein-coding	small_penetrations	GTPase which can activate the MEK/ERK pathway and induce cell transformation when overexpressed. May act as a nuclear scaffold for MAPK1, probably by association with MAPK1 nuclear export signal leading to enhanced ERK1/ERK2 signaling
111841540	uncharacterized LOC111841540	LOC111841540	ncRNA	small_penetrations
111841879	uncharacterized LOC111841879	LOC111841879	ncRNA	small_penetrations
111842007	GDNF family receptor alpha-2-like	LOC111842007	protein-coding	small_penetrations	Receptor for neurturin. Mediates the NRTN-induced autophosphorylation and activation of the RET receptor. Also able to mediate GDNF signaling through the RET tyrosine kinase receptor.
111842361	sodium-coupled neutral amino acid transporter 4-like	LOC111842361	protein-coding	small_penetrations	Sodium-dependent amino acid transporter. Mediates electrogenic symport of neutral amino acids and sodium ions…
111842693	G-protein-signaling modulator 1-like	LOC111842693	protein-coding	small_penetrations	Guanine nucleotide dissociation inhibitor (GDI) which functions as a receptor-independent activator of heterotrimeric G-protein signaling. Keeps G(i/o) alpha subunit in its GDP-bound form thus uncoupling heterotrimeric G-proteins signaling from G protein-coupled receptors. ...
111843225	protein kinase C alpha type-like	LOC111843225	protein-coding	small_penetrations	Calcium-activated, phospholipid- and diacylglycerol (DAG)-dependent serine/threonine-protein kinase that is involved in positive and negative regulation of cell proliferation, apoptosis, differentiation, migration and adhesion, tumorigenesis, cardiac hypertrophy, angiogenesis, platelet function and inflammation, by directly phosphorylating targets such as RAF1, BCL2, CSPG4, TNNT2/CTNT, or activat…
111843851	uncharacterized LOC111843851	LOC111843851	protein-coding	small_penetrations
111844158	retinitis pigmentosa 1-like 1 protein	LOC111844158	protein-coding	small_penetrations	Required for the differentiation of photoreceptor cells. Plays a role in the organization of outer segment of rod and cone photoreceptors
111844221	uncharacterized LOC111844221	LOC111844221	ncRNA	small_penetrations
111844331	glutamate receptor-interacting protein 1-like	LOC111844331	protein-coding	small_penetrations	May play a role as a localized scaffold for the assembly of a multiprotein signaling complex and as mediator of the trafficking of its binding partners at specific subcellular location in neurons (By similarity). Through complex formation with NSG1, GRIA2 and STX12 controls the intracellular fate of AMPAR and the endosomal sorting of the GRIA2 subunit toward recycling and membrane targeting (By s…
111844487	protein FAM110A-like	LOC111844487	protein-coding	small_penetrations	no info. Protein FAM110C may play a role in microtubule organization. May play a role in cell spreading and cell migration of epithelial cells; the function may involve the AKT1 signaling pathway
111844627	collagen alpha-1(V) chain-like	LOC111844627	protein-coding	small_penetrations	Type V collagen is a member of group I collagen (fibrillar forming collagen). It is a minor connective tissue component of nearly ubiquitous distribution. Type V collagen binds to DNA, heparan sulfate, thrombospondin, heparin, and insulin (By similarity). Transcriptionally activated by CEBPZ, which recognizes a CCAAT-like motif, CAAAT in the COL5A1 promoter
111844930	glutaminase liver isoform, mitochondrial-like	LOC111844930	protein-coding	small_penetrations	Plays an important role in the regulation of glutamine catabolism. Promotes mitochondrial respiration and increases ATP generation in cells by catalyzing the synthesis of glutamate and alpha-ketoglutarate. Increases cellular anti-oxidant function via NADH and glutathione production. May play a role in preventing tumor proliferation.
111845105	OX-2 membrane glycoprotein-like	LOC111845105	protein-coding	small_penetrations	Costimulates T-cell proliferation. May regulate myeloid cell activity in a variety of tissues
111845840	uncharacterized LOC111845840	LOC111845840	protein-coding	small_penetrations
111846051	docking protein 4-like	LOC111846051	protein-coding	small_penetrations	DOK proteins are enzymatically inert adaptor or scaffolding proteins. They provide a docking platform for the assembly of multimolecular signaling complexes. DOK4 functions in RET-mediated neurite outgrowth and plays a positive role in activation of the MAP kinase pathway (By similarity). ...
111846293	polymeric immunoglobulin receptor-like	LOC111846293	protein-coding	small_penetrations	This receptor binds polymeric IgA and IgM at the basolateral surface of epithelial cells. The complex is then transported across the cell to be secreted at the apical surface. During this process a cleavage occurs that separates the extracellular (known as the secretory component) from the transmembrane segment
111846372	uncharacterized LOC111846372	LOC111846372	protein-coding	small_penetrations
111846447	pyrin domain-containing protein 1-like	LOC111846447	protein-coding	small_penetrations	Associates with PYCARD/ASC and modulates its ability to collaborate with MEFV/pyrin and NLRP3/cryopyrin in NF-kappa-B and pro-caspase-1 activation. Suppresses kinase activity of NF-kappa-B inhibitor kinase (IKK) complex, expression of NF-kappa-B inducible genes and inhibits NF-kappa-B activation by cytokines and LPS
111846836	FERM and PDZ domain containing 4	frmpd4	protein-coding	small_penetrations	Positive regulator of dendritic spine morphogenesis and density. Required for the maintenance of excitatory synaptic transmission. Binds phosphatidylinositol 4,5-bisphosphate.
111847375	F-BAR domain only protein 1-like	LOC111847375	protein-coding	small_penetrations	May function in an early step of clathrin-mediated endocytosis. May regulate Bmp signaling by regulating clathrin-mediated endocytosis of Bmp receptors.
111847832	polymeric immunoglobulin receptor-like	LOC111847832	protein-coding	small_penetrations	This receptor binds polymeric IgA and IgM at the basolateral surface of epithelial cells. The complex is then transported across the cell to be secreted at the apical surface. During this process a cleavage occurs that separates the extracellular (known as the secretory component) from the transmembrane segment
111848301	adhesion G protein-coupled receptor B1	adgrb1	protein-coding	small_penetrations	Phosphatidylserine receptor which enhances the engulfment of apoptotic cells …
111848393	PH and SEC7 domain-containing protein 1-like	LOC111848393	protein-coding	small_penetrations	Guanine nucleotide exchange factor for ARF6 (PubMed:23603394). Induces cytoskeletal remodeling (By similarity)
111848663	MAGUK p55 subfamily member 2-like	LOC111848663	protein-coding	small_penetrations	Postsynaptic MAGUK scaffold protein that links CADM1 cell adhesion molecules to core components of the postsynaptic density (By similarity). In CA1 pyramidal neurons, required for synaptic KCNN2-containing channel function and long-term potentiation expression (PubMed:26880549). Seems to negatively regulate SRC function in epithelial cells (By similarity)
111848815	uncharacterized LOC111848815	LOC111848815	ncRNA	small_penetrations
111848944	securin-like	LOC111848944	protein-coding	small_penetrations	Acts as a chaperone and as an inhibitor for separase sep-1. Plays an essential role in maintaining chromosome cohesion prior to meiotic and mitotic anaphase, in cytokinesis and in organizing the spindle and the centrosome…
111849062	transmembrane protein 163	tmem163	protein-coding	small_penetrations	May bind zinc and other divalent cations and recruit them to vesicular organelles.
111849094	E3 ubiquitin-protein ligase Midline-1-like	LOC111849094	protein-coding	small_penetrations	Has E3 ubiquitin ligase activity towards IGBP1, promoting its monoubiquitination, which results in deprotection of the catalytic subunit of protein phosphatase PP2A, and its subsequent degradation by polyubiquitination
111849326	GTPase IMAP family member 4-like	LOC111849326	protein-coding	small_penetrations	During thymocyte development, may play a role in the regulation of apoptosis
111849328	GTPase IMAP family member 4-like	LOC111849328	protein-coding	small_penetrations	During thymocyte development, may play a role in the regulation of apoptosis
111849543	uncharacterized LOC111849543	LOC111849543	protein-coding	small_penetrations
111849608	CDC42 effector protein 3	cdc42ep3	protein-coding	small_penetrations	Probably involved in the organization of the actin cytoskeleton. May act downstream of CDC42 to induce actin filament assembly leading to cell shape changes. Induces pseudopodia formation in fibroblasts
111849793	galectin-9-like	LOC111849793	protein-coding	small_penetrations	Binds galactosides (By similarity). Has high affinity for the Forssman pentasaccharide (By similarity). Ligand for HAVCR2/TIM3 (By similarity). Binding to HAVCR2 induces T-helper type 1 lymphocyte (Th1) death (By similarity). …
111850216	uncharacterized LOC111850216	LOC111850216	protein-coding	small_penetrations
111850261	retinoschisin-like	LOC111850261	protein-coding	small_penetrations	Binds negatively charged membrane lipids, such as phosphatidylserine and phosphoinositides (PubMed:17325137, PubMed:20677810). May play a role in cell-cell adhesion processes in the retina, via homomeric interaction between octamers present on the surface of two neighboring cells (By similarity). Required for normal structure and function of the retina (PubMed:11983912, PubMed:17325137).
111850336	uncharacterized LOC111850336	LOC111850336	ncRNA	small_penetrations
111850454	uncharacterized LOC111850454	LOC111850454	ncRNA	small_penetrations
111850552	AT-rich interactive domain-containing protein 3A-like	LOC111850552	protein-coding	small_penetrations	Transcription factor which may be involved in the control of cell cycle progression by the RB1/E2F1 pathway and in B-cell differentiation
111851475	serine/threonine-protein kinase SIK2-like	LOC111851475	protein-coding	small_penetrations	Phosphorylates IRS1 in insulin-stimulated adipocytes, potentially modulating the efficiency of insulin signal transduction. Inhibits CREB activity by phosphorylating and repressing the CREB-specific coactivators, CRTC1-3
111851529	inactive serine protease 35-like	LOC111851529	protein-coding	small_penetrations	Although related to peptidase S1 family, lacks the conserved active Ser residue in position 342 which is replaced by a Thr, suggesting that it has no protease activity
111853114	alkaline ceramidase 2-like	LOC111853114	protein-coding	small_penetrations	Hydrolyzes the sphingolipid ceramide into sphingosine and free fatty acid. .... Inhibits the maturation of protein glycosylation in the Golgi complex, including that of integrin beta-1 (ITGB1) and of LAMP1, by increasing the levels of sphingosine. Inhibits cell adhesion by reducing the level of ITGB1 in the cell surface. May have a role in cell proliferation and apoptosis that seems to depend on …
111853190	protein phosphatase 1 regulatory subunit 12B-like	LOC111853190	protein-coding	small_penetrations	Regulates myosin phosphatase activity. Augments Ca2+ sensitivity of the contractile apparatus
111853287	uncharacterized LOC111853287	LOC111853287	ncRNA	small_penetrations
111853425	thrombospondin 2	thbs2	protein-coding	small_penetrations	Adhesive glycoprotein that mediates cell-to-cell and cell-to-matrix interactions. Ligand for CD36 mediating antiangiogenic properties.
111853690	protein kinase cGMP-dependent 1	prkg1	protein-coding	small_penetrations	Serine/threonine protein kinase that acts as key mediator of the nitric oxide (NO)/cGMP signaling pathway. GMP binding activates PRKG1, which phosphorylates serines and threonines on many cellular proteins. Numerous protein targets for PRKG1 phosphorylation are implicated in modulating cellular calcium, but the contribution of each of these targets may vary substantially among cell types. Protein…
111854074	immunoglobulin lambda-1 light chain-like	LOC111854074	protein-coding	small_penetrations	Immunoglobulins, also known as antibodies, are membrane-bound or secreted glycoproteins produced by B lymphocytes…
111854264	collagen type IX alpha 2 chain	col9a2	protein-coding	small_penetrations	Structural component of hyaline cartilage and vitreous of the eye
111855431	bcl-2-related ovarian killer protein homolog A-like	LOC111855431	protein-coding	small_penetrations	May play a role in apoptosis. Does not appear to show pro-apoptotic activity when expressed ectopically in early embryos
111856319	phosphoinositide 3-kinase regulatory subunit 6-like	LOC111856319	protein-coding	small_penetrations	Regulatory subunit of the PI3K gamma complex. Acts as an adapter to drive activation of PIK3CG by beta-gamma G protein dimers. The PIK3CG:PIK3R6 heterodimer is much less sensitive to beta-gamma G proteins than PIK3CG:PIK3R5 and its membrane recruitment and beta-gamma G protein dimer-dependent activation requires HRAS bound to PIK3CG. Recruits of the PI3K gamma complex to a PDE3B:RAPGEF3 signaling…
111856340	calponin-1-like	LOC111856340	protein-coding	small_penetrations	Thin filament-associated protein that is implicated in the regulation and modulation of smooth muscle contraction. It is capable of binding to actin, calmodulin, troponin C and tropomyosin. The interaction of calponin with actin inhibits the actomyosin Mg-ATPase activity
111856797	myosin light chain 3-like	LOC111856797	protein-coding	small_penetrations	Regulatory light chain of myosin. Does not bind calcium.
111857100	probable G-protein coupled receptor 153	LOC111857100	protein-coding	small_penetrations	Orphan receptor.
111857185	histone H2B 1/2-like	LOC111857185	protein-coding	small_penetrations	Core component of nucleosome. Nucleosomes wrap and compact DNA into chromatin, limiting DNA accessibility to the cellular machineries which require DNA as a template. …
111857302	anthrax toxin receptor 1-like	LOC111857302	protein-coding	small_penetrations	Plays a role in cell attachment and migration. Interacts with extracellular matrix proteins and with the actin cytoskeleton. Mediates adhesion of cells to type 1 collagen and gelatin, reorganization of the actin cytoskeleton and promotes cell spreading. Plays a role in the angiogenic response of cultured umbilical vein endothelial cells
111857834	collagen alpha-4(VI) chain-like	LOC111857834	protein-coding	small_penetrations	Collagen VI acts as a cell-binding protein
111858731	folylpolyglutamate synthase, mitochondrial-like	LOC111858731	protein-coding	small_penetrations	Catalyzes conversion of folates to polyglutamate derivatives allowing concentration of folate compounds in the cell and the intracellular retention of these cofactors,…
111858849	regulator of G-protein signaling 5-like	LOC111858849	protein-coding	small_penetrations	Inhibits signal transduction by increasing the GTPase activity of G protein alpha subunits thereby driving them into their inactive GDP-bound form. Binds to G(i)-alpha and G(o)-alpha, but not to G(s)-alpha
111859725	urotensin-2 receptor-like	LOC111859725	protein-coding	small_penetrations	High affinity receptor for urotensin-2 and urotensin-2B. The activity of this receptor is mediated by a G-protein that activate a phosphatidylinositol-calcium second messenger system.
111859912	cell migration-inducing and hyaluronan-binding protein-like	LOC111859912	protein-coding	small_penetrations	Mediates depolymerization of hyaluronic acid (HA) via the cell membrane-associated clathrin-coated pit endocytic pathway. Binds to hyaluronic acid. Hydrolyzes high molecular weight hyaluronic acid to produce an intermediate-sized product, a process that may occur through rapid vesicle endocytosis and recycling without intracytoplasmic accumulation or digestion in lysosomes. Involved in hyaluronan…
111859940	beta-1,3-galactosyltransferase 1-like	LOC111859940	protein-coding	small_penetrations	no info
111860271	melanotransferrin	meltf	protein-coding	small_penetrations	Involved in iron cellular uptake. Seems to be internalized and then recycled back to the cell membrane. Binds a single atom of iron per subunit. Could also bind zinc
111860467	uncharacterized LOC111860467	LOC111860467	ncRNA	small_penetrations
111860830	galectin-9-like	LOC111860830	protein-coding	small_penetrations	Binds galactosides (By similarity). Has high affinity for the Forssman pentasaccharide (By similarity). Ligand for HAVCR2/TIM3 (By similarity). Binding to HAVCR2 induces T-helper type 1 lymphocyte (Th1) death (By similarity). …
111861020	multiple EGF like domains 10	megf10	protein-coding	small_penetrations	Membrane receptor involved in phagocytosis by macrophages and astrocytes of apoptotic cells. ... Plays role in muscle cell proliferation, adhesion and motility. Is also an essential factor in the regulation of myogenesis. Controls the balance between skeletal muscle satellite cells proliferation and differentiation through regulation of the notch signaling pathway. ...
111861048	von Willebrand factor A domain-containing protein 7-like	LOC111861048	protein-coding	small_penetrations	Found in the major hispocompatibility complex class III region. May be implicated in susceptibility to lung tumors

## Sheet: complexity
Pking_Entrez_geneID	Pking_gene_name	Pking_gene_symbol	type_of_gene	enriched phenotype	Function (Uniprot. bold is ours)
111833033	gap junction beta-4 protein-like	LOC111833033	protein-coding	biphasic	One gap junction consists of a cluster of closely packed pairs of transmembrane channels, the connexons, through which materials of low MW diffuse from one cell to a neighboring cell
111833195	uncharacterized LOC111833195	LOC111833195	ncRNA	biphasic
111833464	uncharacterized LOC111833464	LOC111833464	ncRNA	biphasic
111833543	uncharacterized LOC111833543	LOC111833543	ncRNA	biphasic
111833815	uncharacterized LOC111833815	LOC111833815	ncRNA	biphasic
111834066	uncharacterized LOC111834066	LOC111834066	protein-coding	biphasic
111834327	ras-related protein Rab-7L1-like	LOC111834327	protein-coding	biphasic	The small GTPases Rab are key regulators in vesicle trafficking (By similarity). Essential for maintaining the integrity of endosome-trans-Golgi network structure (By similarity). Together with LRRK2, plays a role in the retrograde trafficking pathway for recycling proteins,...
111834433	histamine N-methyltransferase-like	LOC111834433	protein-coding	biphasic	Inactivates histamine by N-methylation. Plays an important role in degrading histamine and in regulating the airway response to histamine
111834456	glutamyl aminopeptidase-like	LOC111834456	protein-coding	biphasic	Regulates central hypertension through its calcium-modulated preference to cleave N-terminal acidic residues from peptides such as angiotensin II
111834639	uncharacterized LOC111834639	LOC111834639	ncRNA	biphasic
111834799	dimethylaniline monooxygenase [N-oxide-forming] 5-like	LOC111834799	protein-coding	biphasic	In contrast with other forms of FMO it does not seem to be a drug-metabolizing enzyme
111834856	cytochrome P450 2C15-like	LOC111834856	protein-coding	biphasic	GO MF: heme binding, iron binding, monooxygenase activity, oxidoreductase activity, acting on paired donors, with incorporation or reduction of molecular oxygen
111834864	uncharacterized LOC111834864	LOC111834864	ncRNA	biphasic
111834920	uncharacterized LOC111834920	LOC111834920	ncRNA	biphasic
111835129	seipin-like	LOC111835129	protein-coding	biphasic	Is a regulator of lipid catabolism essential for adipocyte differentiation. Necessary for correct lipid storage and lipid droplets maintenance; may play a tissue-autonomous role in controlling lipid storage in adipocytes and in preventing ectopic lipid droplet formation in non-adipose tissues. May also be involved in the central regulation of energy homeostasis
111836015	uncharacterized LOC111836015	LOC111836015	ncRNA	biphasic
111836371	uncharacterized LOC111836371	LOC111836371	ncRNA	biphasic
111836394	diacylglycerol kinase delta-like	LOC111836394	protein-coding	biphasic	May function as signaling molecule. Isoform 2 may be involved in cell growth and tumorigenesis. Involved in clathrin-dependent endocytosis
111836395	phosphatidylinositol-binding clathrin assembly protein-like	LOC111836395	protein-coding	biphasic	Cytoplasmic adapter protein that plays a critical role in clathrin-mediated endocytosis which is important in processes such as internalization of cell receptors, synaptic transmission or removal of apoptotic cells. …
111836906	uncharacterized LOC111836906	LOC111836906	ncRNA	biphasic
111837563	uncharacterized LOC111837563	LOC111837563	ncRNA	biphasic
111838181	solute carrier family 9 member A7	slc9a7	protein-coding	biphasic	Protein: Sodium/hydrogen exchanger 7. Gene: SLC9A7. Mediates electroneutral exchange of protons for Na+ and K+ across endomembranes. May contribute to Golgi volume and cation homeostasis.
111838552	endonuclease domain-containing 1 protein-like	LOC111838552	protein-coding	biphasic	May act as a DNase and a Rnase
111838592	membrane bound O-acyltransferase domain containing 4	mboat4	protein-coding	biphasic	Mediates the octanoylation of ghrelin at 'Ser-3'. Can use a variety of fatty acids as substrates including octanoic acid, decanoic acid and tetradecanoic acid
111838649	zinc finger BED domain-containing protein 1-like	LOC111838649	protein-coding	biphasic	Binds to 5'-TGTCG[CT]GA[CT]A-3' DNA elements found in the promoter regions of a number of genes related to cell proliferation. Binds to the histone H1 promoter and stimulates transcription. Was first identified as gene weakly similar to Ac transposable elements, but does not code for any transposase activity.
111838690	uncharacterized LOC111838690	LOC111838690	ncRNA	biphasic
111838966	uncharacterized LOC111838966	LOC111838966	ncRNA	biphasic
111839351	N-acylethanolamine-hydrolyzing acid amidase-like	LOC111839351	protein-coding	biphasic	Degrades bioactive fatty acid amides to their corresponding acids
111839373	N-acylethanolamine-hydrolyzing acid amidase-like	LOC111839373	protein-coding	biphasic	Degrades bioactive fatty acid amides to their corresponding acids
111839452	uncharacterized LOC111839452	LOC111839452	protein-coding	biphasic
111839912	uncharacterized LOC111839912	LOC111839912	protein-coding	biphasic
111839972	trichohyalin-like	LOC111839972	protein-coding	biphasic	Intermediate filament-associated protein that associates in regular arrays with keratin intermediate filaments (KIF) of the inner root sheath cells of the hair follicle and the granular layer of the epidermis. It later becomes cross-linked to KIF by isodipeptide bonds. It may serve as scaffold protein, together with involucrin, in the organization of the cell envelope or even anchor the cell enve…
111840635	uncharacterized LOC111840635	LOC111840635	ncRNA	biphasic
111841099	CMRF35-like molecule 4	LOC111841099	protein-coding	biphasic	Acts as an activating receptor in mast cells and macrophages
111841100	polymeric immunoglobulin receptor-like	LOC111841100	protein-coding	biphasic	This receptor binds polymeric IgA and IgM at the basolateral surface of epithelial cells. The complex is then transported across the cell to be secreted at the apical surface. During this process a cleavage occurs that separates the extracellular (known as the secretory component) from the transmembrane segment
111841141	uncharacterized LOC111841141	LOC111841141	protein-coding	biphasic
111841167	uncharacterized LOC111841167	LOC111841167	protein-coding	biphasic
111841261	protein GREB1-like	LOC111841261	protein-coding	biphasic	Plays a major role in early metanephros development
111841270	family with sequence similarity 110 member C	fam110c	protein-coding	biphasic	May play a role in microtubule organization. May play a role in cell spreading and cell migration of epithelial cells; the function may involve the AKT1 signaling pathway
111841391	myelin-oligodendrocyte glycoprotein-like	LOC111841391	protein-coding	biphasic	Mediates homophilic cell-cell adhesion (By similarity). Minor component of the myelin sheath. May be involved in completion and/or maintenance of the myelin sheath and in cell-cell communication
111841398	inter-alpha-trypsin inhibitor heavy chain 3	itih3	protein-coding	biphasic	May act as a carrier of hyaluronan in serum or as a binding protein between hyaluronan and other matrix protein, including those on cell surfaces in tissues to regulate the localization, synthesis and degradation of hyaluronan which are essential to cells undergoing biological processes
111841399	inter-alpha-trypsin inhibitor heavy chain H3-like	LOC111841399	protein-coding	biphasic	May act as a carrier of hyaluronan in serum or as a binding protein between hyaluronan and other matrix protein, including those on cell surfaces in tissues to regulate the localization, synthesis and degradation of hyaluronan which are essential to cells undergoing biological processes
111842986	uncharacterized LOC111842986	LOC111842986	ncRNA	biphasic
111843432	uncharacterized LOC111843432	LOC111843432	protein-coding	biphasic
111843493	uncharacterized LOC111843493	LOC111843493	ncRNA	biphasic
111843980	uncharacterized LOC111843980	LOC111843980	ncRNA	biphasic
111843989	serine/threonine-protein phosphatase 6 regulatory ankyrin repeat subunit B-like	LOC111843989	protein-coding	biphasic	Putative regulatory subunit of protein phosphatase 6 (PP6) that may be involved in the recognition of phosphoprotein substrates.
111844164	uncharacterized LOC111844164	LOC111844164	ncRNA	biphasic
111844393	basic leucine zipper transcriptional factor ATF-like	LOC111844393	protein-coding	biphasic	AP-1 family transcription factor that controls the differentiation of lineage-specific cells in the immune system: specifically mediates the differentiation of T-helper 17 cells (Th17), follicular T-helper cells (TfH), CD8+ dendritic cells and class-switch recombination (CSR) in B-cells. ...
111845280	beta-galactoside-binding lectin-like	LOC111845280	protein-coding	biphasic	This protein binds beta-galactoside. May participate in host antiviral defense through specific interaction with glycans on the viral envelope glycoproteins
111845549	protein kinase C beta type-like	LOC111845549	protein-coding	biphasic	Calcium-activated, phospholipid- and diacylglycerol (DAG)-dependent serine/threonine-protein kinase involved in various cellular processes such as regulation of the B-cell receptor (BCR) signalosome, oxidative stress-induced apoptosis, androgen receptor-dependent transcription regulation, insulin signaling and endothelial cells proliferation. ...
111845832	5'-AMP-activated protein kinase subunit gamma-2-like	LOC111845832	protein-coding	biphasic	AMP/ATP-binding subunit of AMP-activated protein kinase (AMPK), an energy sensor protein kinase that plays a key role in regulating cellular energy metabolism. In response to reduction of intracellular ATP levels, AMPK activates energy-producing pathways and inhibits energy-consuming processes: inhibits protein, carbohydrate and lipid biosynthesis, as well as cell growth and proliferation. AMPK a…
111846171	uncharacterized LOC111846171	LOC111846171	ncRNA	biphasic
111846390	BTB/POZ domain-containing protein KCTD5-like	LOC111846390	protein-coding	biphasic	Its interaction with CUL3 suggests that it may act as a substrate adapter in some E3 ligase complex (PubMed:18573101). Does not affect the function of Kv channel Kv2.1/KCNB1, Kv1.2/KCNA2, Kv4.2/KCND2 and Kv3.4/KCNC4
111846917	uncharacterized LOC111846917	LOC111846917	ncRNA	biphasic
111847029	uncharacterized LOC111847029	LOC111847029	protein-coding	biphasic
111847330	uncharacterized LOC111847330	LOC111847330	ncRNA	biphasic
111847352	uncharacterized LOC111847352	LOC111847352	ncRNA	biphasic
111847354	uncharacterized LOC111847354	LOC111847354	ncRNA	biphasic
111847579	lipoprotein lipase-like	LOC111847579	protein-coding	biphasic	The primary function of this lipase is the hydrolysis of triglycerides of circulating chylomicrons and very low density lipoproteins (VLDL) (PubMed:27578112). Binding to heparin sulfate proteogylcans at the cell surface is vital to the function. The apolipoprotein, APOC2, acts as a coactivator of LPL activity in the presence of lipids on the luminal surface of vascular endothelium
111847618	C-C motif chemokine 25-like	LOC111847618	protein-coding	biphasic	Potentially involved in T-cell development. Recombinant protein shows chemotactic activity on thymocytes, macrophages, THP-1 cells, and dendritics cells but is inactive on peripheral blood lymphocytes and neutrophils. Binds to CCR9. Isoform 2 is an antagonist of isoform 1. Binds to atypical chemokine receptor ACKR4 and mediates the recruitment of beta-arrestin (ARRB1/2) to ACKR4.
111848005	thyroid peroxidase-like	LOC111848005	protein-coding	biphasic	Iodination and coupling of the hormonogenic tyrosines in thyroglobulin to yield the thyroid hormones T3 and T4.
111848594	uncharacterized LOC111848594	LOC111848594	protein-coding	biphasic
111848644	protein TANC2-like	LOC111848644	protein-coding	biphasic	no info. TANC1 may be a scaffold component in the postsynaptic density.
111848982	uncharacterized LOC111848982	LOC111848982	ncRNA	biphasic
111849156	alpha-(1,3)-fucosyltransferase 9-like	LOC111849156	protein-coding	biphasic	Transfers a fucose to lacto-N-neotetraose but not to either alpha2,3-sialyl lacto-N-neotetraose or lacto-N-tetraose. Can catalyze the last step in the biosynthesis of Lewis antigen, the addition of a fucose to precursor polysaccharides…
111849225	alpha-(1,3)-fucosyltransferase 9-like	LOC111849225	protein-coding	biphasic	Transfers a fucose to lacto-N-neotetraose but not to either alpha2,3-sialyl lacto-N-neotetraose or lacto-N-tetraose. Can catalyze the last step in the biosynthesis of Lewis antigen, the addition of a fucose to precursor polysaccharides…
111849458	ly6/PLAUR domain-containing protein 6-like	LOC111849458	protein-coding	biphasic	Acts as an important regulator of embryogenesis through its enhancement of Wnt/beta-catenin signaling. Positively regulates Wnt/beta-catenin signaling by ensuring phosphorylation of lrp6 specifically in plasma membrane rafts and its subsequent internalization into signaling-competent vesicles. Essential for the wnt8-mediated patterning of the mesoderm and neuroectoderm during gastrulation
111849501	uncharacterized LOC111849501	LOC111849501	ncRNA	biphasic
111849848	calcium-binding mitochondrial carrier protein SCaMC-2-B	LOC111849848	protein-coding	biphasic	Calcium-dependent mitochondrial solute carrier. Mitochondrial solute carriers shuttle metabolites, nucleotides, and cofactors through the mitochondrial inner membrane. May act as a ATP-Mg/Pi exchanger that mediates the transport of Mg-ATP in exchange for phosphate, catalyzing the net uptake or efflux of adenine nucleotides into or from the mitochondria.
111849924	uncharacterized LOC111849924	LOC111849924	ncRNA	biphasic
111850616	transmembrane protein 47-like	LOC111850616	protein-coding	biphasic	Regulates cell junction organization in epithelial cells. May play a role in the transition from adherens junction to tight junction assembly. May regulate F-actin polymerization required for tight junctional localization dynamics and affect the junctional localization of PARD6B. During podocyte differentiation may negatively regulate activity of FYN and subsequently the abundance of nephrin (By …
111850773	malate dehydrogenase, cytoplasmic-like	LOC111850773	protein-coding	biphasic	NCBI: This gene encodes an enzyme that catalyzes the NAD/NADH-dependent, reversible oxidation of malate to oxaloacetate in many metabolic pathways, including the citric acid cycle.
111851085	G2/M phase-specific E3 ubiquitin-protein ligase-like	LOC111851085	protein-coding	biphasic	E3 ubiquitin-protein ligase which accepts ubiquitin from an E2 ubiquitin-conjugating enzyme in the form of a thioester and then directly transfers the ubiquitin to targeted substrates. Essential in early embryonic development to prevent apoptotic death
111851223	FYVE, RhoGEF and PH domain-containing protein 4-like	LOC111851223	protein-coding	biphasic	Activates CDC42, a member of the Ras-like family of Rho- and Rac proteins, by exchanging bound GDP for free GTP. Plays a role in regulating the actin cytoskeleton and cell shape. Activates MAPK8
111851312	protein turtle homolog B-like	LOC111851312	protein-coding	biphasic	Transmembrane protein which is abundantly expressed in interneurons, where it may regulate inhibitory synapse development. May mediate homophilic cell adhesion
111851443	complement C6	c6	protein-coding	biphasic	Constituent of the membrane attack complex (MAC) that plays a key role in the innate and adaptive immune response by forming pores in the plasma membrane of target cells
111851496	uncharacterized LOC111851496	LOC111851496	ncRNA	biphasic
111851633	equilibrative nucleoside transporter 2-like	LOC111851633	protein-coding	biphasic	Mediates equilibrative transport of purine, pyrimidine nucleosides and the purine base hypoxanthine.
111851933	neuritin-like protein	LOC111851933	protein-coding	biphasic	Promotes neurite outgrowth and especially branching of neuritic processes in primary hippocampal and cortical cells
111852016	cysteine-rich protein 2-like	LOC111852016	protein-coding	biphasic	NCBI: This gene encodes a putative transcription factor with two LIM zinc-binding domains. The encoded protein may participate in the differentiation of smooth muscle tissue.
111852826	family with sequence similarity 83 member B	fam83b	protein-coding	biphasic	Probable proto-oncogene that functions in the epidermal growth factor receptor/EGFR signaling pathway. May activate both the EGFR itself and downstream RAS/MAPK and PI3K/AKT/TOR signaling cascades
111852886	GTPase IMAP family member 7-like	LOC111852886	protein-coding	biphasic	The dimer has GTPase activity; the active site contains residues from both subunits
111853127	crystallin alpha A	cryaa	protein-coding	biphasic	Contributes to the transparency and refractive index of the lens. Has chaperone-like activity, preventing aggregation of various proteins under a wide range of stress conditions.
111853502	tumor necrosis factor receptor superfamily member 4-like	LOC111853502	protein-coding	biphasic	Receptor with high affinity for TNFSF2/TNF-alpha and approximately 5-fold lower affinity for homotrimeric TNFSF1/lymphotoxin-alpha. The TRAF1/TRAF2 complex recruits the apoptotic suppressors BIRC2 and BIRC3 to TNFRSF1B/TNFR2. ...
111853963	protein TANC2-like	LOC111853963	protein-coding	biphasic	no info. TANC1 may be a scaffold component in the postsynaptic density.
111853964	protein TANC2-like	LOC111853964	protein-coding	biphasic	no info. TANC1 may be a scaffold component in the postsynaptic density.
111853973	alpha-(1,3)-fucosyltransferase 7-like	LOC111853973	protein-coding	biphasic	Catalyzes alpha-1,3 glycosidic linkages involved in the expression of sialyl Lewis X antigens
111854113	interleukin-1 receptor type 2-like	LOC111854113	protein-coding	biphasic	Non-signaling receptor for IL1A, IL1B and IL1RN. Reduces IL1B activities. Serves as a decoy receptor by competetive binding to IL1B and preventing its binding to IL1R1. Also modulates cellular response through non-signaling association with IL1RAP after binding to IL1B. ...
111854530	NACHT, LRR and PYD domains-containing protein 1b allele 2-like	LOC111854530	protein-coding	biphasic	As the sensor component of the NLRP1 inflammasome, plays a crucial role in innate immunity and inflammation. …
111855172	HMG-box containing 3	hmgxb3	protein-coding	biphasic	GO MF: DNA binding
111855310	CD9 antigen-like	LOC111855310	protein-coding	biphasic	Integral membrane protein associated with integrins, which regulates different processes, such as sperm-egg fusion, platelet activation and aggregation, and cell adhesion (By similarity). Present at the cell surface of oocytes and plays a key role in sperm-egg fusion, possibly by organizing multiprotein complexes and the morphology of the membrane required for the fusion (By similarity). In myobl…
111856106	forkhead box protein J1-B-like	LOC111856106	protein-coding	biphasic	Key transcription factor required for motile ciliogenesis. Activates genes essential for motile cilia formation and function
111856275	polymeric immunoglobulin receptor-like	LOC111856275	protein-coding	biphasic	This receptor binds polymeric IgA and IgM at the basolateral surface of epithelial cells. The complex is then transported across the cell to be secreted at the apical surface. During this process a cleavage occurs that separates the extracellular (known as the secretory component) from the transmembrane segment.
111856863	uncharacterized LOC111856863	LOC111856863	protein-coding	biphasic
111857398	protein-methionine sulfoxide oxidase mical2b-like	LOC111857398	protein-coding	biphasic	Nuclear monooxygenase that promotes depolymerization of F-actin by mediating oxidation of specific methionine residues on actin and regulates the srf signaling. Acts by modifying nuclear actin subunits through the addition of oxygen to form methionine-sulfoxide, leading to promote actin filament severing and prevent repolymerization (By similarity). Acts as a key regulator of the srf signaling pa…
111857454	component of oligomeric golgi complex 5	cog5	protein-coding	biphasic	Required for normal Golgi function
111857697	leiomodin 2	lmod2	protein-coding	biphasic	Mediates nucleation of actin filaments and thereby promotes actin polymerization. Plays a role in the regulation of actin filament length. Required for normal sarcomere organization in the heart, and for normal heart function
111858051	cysteinyl leukotriene receptor 2-like	LOC111858051	protein-coding	biphasic	Receptor for cysteinyl leukotrienes. The response is mediated via a G-protein that activates a phosphatidylinositol-calcium second messenger system. Stimulation by BAY u9773, a partial agonist, induces specific contractions of pulmonary veins and might also have an indirect role in the relaxation of the pulmonary vascular endothelium. The rank order of affinities for the leukotrienes is LTC4 = LT…
111858459	phospholipid phosphatase-related protein type 5-like	LOC111858459	protein-coding	biphasic	Induces filopodia formation and promotes neurite growth in a CDC42-independent manner; impedes neurite growth inhibitory-mediated axonal retraction.
111858740	glutathione S-transferase omega-1-like	LOC111858740	protein-coding	biphasic	Exhibits glutathione-dependent thiol transferase and dehydroascorbate reductase activities. Has S-(phenacyl)glutathione reductase activity. Has also glutathione S-transferase activity. Participates in the biotransformation of inorganic arsenic and reduces monomethylarsonic acid (MMA) and dimethylarsonic acid.
111859304	uncharacterized LOC111859304	LOC111859304	protein-coding	biphasic
111859754	uncharacterized LOC111859754	LOC111859754	ncRNA	biphasic
111860092	complement factor B-like	LOC111860092	protein-coding	biphasic	Factor B which is part of the alternate pathway of the complement system is cleaved by factor D into 2 fragments: Ba and Bb. …
111860146	anti-Mullerian hormone	amh	protein-coding	biphasic	This glycoprotein, produced by the Sertoli cells of the testis, causes regression of the Muellerian duct. It is also able to inhibit the growth of tumors derived from tissues of Muellerian duct origin
111860649	uncharacterized LOC111860649	LOC111860649	ncRNA	biphasic
111860736	leucine-rich repeat-containing protein 24-like	LOC111860736	protein-coding	biphasic	GO BP: positive regulation of synapse assembly
111860799	ripply transcriptional repressor 1	ripply1	protein-coding	biphasic	Plays a role in somitogenesis. Essential for transcriptional repression of the segmental patterning genes, thus terminating the segmentation program in the presomitic mesoderm, and also required for the maintenance of rostrocaudal polarity in somites
111860899	uncharacterized LOC111860899	LOC111860899	protein-coding	biphasic
111861164	peptidoglycan-recognition protein SC2-like	LOC111861164	protein-coding	biphasic	N-acetylmuramyl-L-alanine amidase involved in innate immunity by degrading bacterial peptidoglycans (PGN). Probably plays a scavenger role by digesting biologically active PGN into biologically inactive fragments. Has no direct bacteriolytic activity (By similarity)
111835323	neuropeptide FF-amide peptide precursor	npff	protein-coding	triphasic	Morphine modulating peptides. Have wide-ranging physiologic effects, including the modulation of morphine-induced analgesia, elevation of arterial blood pressure, and increased somatostatin secretion from the pancreas. Neuropeptide FF potentiates and sensitizes ASIC1 and ASIC3 channels. ASIC1: Isoform 2 and isoform 3 function as proton-gated sodium channels; they are activated by a drop of the ex…
111835482	ankyrin repeat and SOCS box protein 18-like	LOC111835482	protein-coding	triphasic	May be a substrate-recognition component of a SCF-like ECS (Elongin-Cullin-SOCS-box protein) E3 ubiquitin-protein ligase complex which mediates the ubiquitination and subsequent proteasomal degradation of target proteins
111836819	uncharacterized LOC111836819	LOC111836819	protein-coding	triphasic
111837221	uncharacterized LOC111837221	LOC111837221	ncRNA	triphasic
111837240	class I histocompatibility antigen, F10 alpha chain-like	LOC111837240	protein-coding	triphasic	Involved in the presentation of foreign antigens to the immune system
111838550	uncharacterized LOC111838550	LOC111838550	ncRNA	triphasic
111838707	carbohydrate sulfotransferase 1-like	LOC111838707	protein-coding	triphasic	Sulfotransferase that utilizes 3'-phospho-5'-adenylyl sulfate (PAPS) as sulfonate donor to catalyze the transfer of sulfate to position 6 of galactose (Gal) residues of keratan. Has a preference for sulfating keratan sulfate, but it also transfers sulfate to the unsulfated polymer. ...
111839174	hydroxysteroid 17-beta dehydrogenase 3	hsd17b3	protein-coding	triphasic	Favors the reduction of androstenedione to testosterone
111839639	bone morphogenetic protein receptor type-1A-like	LOC111839639	protein-coding	triphasic	On ligand binding, forms a receptor complex consisting of two type II and two type I transmembrane serine/threonine kinases. Type II receptors phosphorylate and activate type I receptors which autophosphorylate, then bind and activate SMAD transcriptional regulators. ...
111839876	neuropeptides B/W receptor type 2-like	LOC111839876	protein-coding	triphasic	Interacts specifically with a number of opioid ligands. Receptor for neuropeptides B and W, which may be involved in neuroendocrine system regulation, food intake and the organization of other signals.
111843330	uncharacterized LOC111843330	LOC111843330	protein-coding	triphasic
111843685	four and a half LIM domains 2	fhl2	protein-coding	triphasic	May function as a molecular transmitter linking various signaling pathways to transcriptional regulation. Negatively regulates the transcriptional repressor E4F1 and may function in cell growth. Inhibits the transcriptional activity of FOXO1 and its apoptotic function by enhancing the interaction of FOXO1 with SIRT1 and FOXO1 deacetylation. Negatively regulates the calcineurin/NFAT signaling path…
111844222	uncharacterized LOC111844222	LOC111844222	ncRNA	triphasic
111844234	uncharacterized LOC111844234	LOC111844234	ncRNA	triphasic
111844258	uncharacterized LOC111844258	LOC111844258	ncRNA	triphasic
111844462	uncharacterized LOC111844462	LOC111844462	protein-coding	triphasic
111844548	fatty acid-binding protein, liver-like	LOC111844548	protein-coding	triphasic	Plays a role in lipoprotein-mediated cholesterol uptake in hepatocytes (PubMed:25732850). Binds cholesterol (PubMed:25732850). Binds free fatty acids and their coenzyme A derivatives, bilirubin, and some other small molecules in the cytoplasm. May be involved in intracellular lipid transport
111845109	RAD54 homolog B	rad54b	protein-coding	triphasic	Involved in DNA repair and mitotic recombination. May play an active role in recombination processes in concert with other members of the RAD52 epistasis group
111846258	beta-carotene oxygenase 2	bco2	protein-coding	triphasic	Asymmetrically cleaves beta-carotene at the 9',10' double bond resulting in the formation of beta-apo-10'-carotenal and beta-ionone. Besides beta-carotene, lycopene is also oxidatively cleaved. The apocarotenals formed by this enzyme may be the precursors for the biosynthesis of retinoic acid or exert unknown physiological effects.
111848312	voltage-dependent calcium channel gamma-1 subunit-like	LOC111848312	protein-coding	triphasic	Regulatory subunit of the voltage-gated calcium channel that gives rise to L-type calcium currents in skeletal muscle. Regulates channel inactivation kinetics.
111849155	uncharacterized LOC111849155	LOC111849155	protein-coding	triphasic
111850052	uncharacterized LOC111850052	LOC111850052	ncRNA	triphasic
111851527	melanocortin-2 receptor accessory protein 2A-like	LOC111851527	protein-coding	triphasic	Inhibitor of melanocortin receptor 4 (mc4r), a receptor involved in energy homeostasis. …
111853010	ependymin-like	LOC111853010	protein-coding	triphasic	GO MF: calcium ion binding. GO BP: cell-matrix adhesion
111853048	uncharacterized LOC111853048	LOC111853048	ncRNA	triphasic
111853325	uncharacterized LOC111853325	LOC111853325	ncRNA	triphasic
111853466	cysteine-rich protein 2-like	LOC111853466	protein-coding	triphasic	NCBI: This gene encodes a putative transcription factor with two LIM zinc-binding domains. The encoded protein may participate in the differentiation of smooth muscle tissue.
111853814	epiphycan-like	LOC111853814	protein-coding	triphasic	May have a role in bone formation and also in establishing the ordered structure of cartilage through matrix organization
111854588	capping protein regulator and myosin 1 linker 3	carmil3	protein-coding	triphasic	No info. CARMIL2: Cell membrane-cytoskeleton-associated protein that plays a role in the regulation of actin polymerization at the barbed end of actin filaments. Prevents F-actin heterodimeric capping protein (CP) activity at the leading edges of migrating cells, and hence generates uncapped barbed ends and enhances actin polymerization (PubMed:26466680). Plays a role in cell protrusion formation…
111855052	uncharacterized LOC111855052	LOC111855052	ncRNA	triphasic
111855771	methyltransferase like 21C	mettl21c	protein-coding	triphasic	Protein-lysine methyltransferase
111855917	plexin domain-containing protein 1-like	LOC111855917	protein-coding	triphasic	Plays a critical role in endothelial cell capillary morphogenesis
111856934	ras-related protein Rab-7a-like	LOC111856934	protein-coding	triphasic	Key regulator in endo-lysosomal trafficking. Governs early-to-late endosomal maturation, microtubule minus-end as well as plus-end directed endosomal migration and positioning, and endosome-lysosome transport through different protein-protein interaction cascades. Plays a central role, not only in endosomal traffic, but also in many other cellular and physiological events, such as growth-factor-m…
111858605	vomeronasal type-1 receptor 1-like	LOC111858605	protein-coding	triphasic	Putative pheromone receptor
111858988	uncharacterized LOC111858988	LOC111858988	ncRNA	triphasic
