# Supplementary material for: The transcriptional correlates of divergent electric organ discharges in Paramormyrops electric fish
Source: BMC Evol Biol. 2020 Jan 9;20:6. doi: 10.1186/s12862-019-1572-3 (PMC6953315; doi:10.1186/s12862-019-1572-3)
Supplement: Supplementary file 7 — Additional file 7. GO terms enriched in the DEG in Set C, per EOD feature, ontology and phenotype. Also listed are the DEG annotated to each GO term, and the quickGO definitions of each GO term. The pvalue is in the column weight01. [file 12862_2019_1572_MOESM7_ESM.xlsx]

## Sheet: duration
Ontology	Enriched_phenotype	GO.ID	GO_term	Annotated	Significant	Expected	weight01	Genes_annotated_to_the_GOterm	Definition (quickGO)
BP	short_EOD	GO:0002548	monocyte chemotaxis	10	2	0.06	0.0014	111850296,111860419	The movement of a monocyte in response to an external stimulus.
BP	short_EOD	GO:0071346	cellular response to interferon-gamma	11	2	0.06	0.0017	111850296,111860419	Any process that results in a change in state or activity of a cell (in terms of movement, secretion, enzyme production, gene expression, etc.) as a result of an interferon-gamma stimulus. Interferon gamma is the only member of the type II interferon found so far.
BP	short_EOD	GO:0070098	chemokine-mediated signaling pathway	12	2	0.07	0.0020	111850296,111860419	A series of molecular signals initiated by the binding of a chemokine to a receptor on the surface of a cell, and ending with regulation of a downstream cellular process, e.g. transcription.
BP	short_EOD	GO:0048247	lymphocyte chemotaxis	12	2	0.07	0.0020	111850296,111860419	The directed movement of a lymphocyte in response to an external stimulus.
BP	short_EOD	GO:0071347	cellular response to interleukin-1	13	2	0.07	0.0024	111850296,111860419	Any process that results in a change in state or activity of a cell (in terms of movement, secretion, enzyme production, gene expression, etc.) as a result of an interleukin-1 stimulus.
BP	short_EOD	GO:0071356	cellular response to tumor necrosis factor	19	2	0.11	0.0051	111850296,111860419	Any process that results in a change in state or activity of a cell (in terms of movement, secretion, enzyme production, gene expression, etc.) as a result of a tumor necrosis factor stimulus.
BP	short_EOD	GO:0006935	chemotaxis	317	7	1.8	0.0052	111836768,111842137,111845590,111850296,111859201,111860419,111860877	The directed movement of a motile cell or organism, or the directed growth of a cell guided by a specific chemical concentration gradient. Movement may be towards a higher concentration (positive chemotaxis) or towards a lower concentration (negative chemotaxis).
BP	short_EOD	GO:0034612	response to tumor necrosis factor	20	3	0.11	0.0056	111842199,111850296,111860419	Any process that results in a change in state or activity of a cell or an organism (in terms of movement, secretion, enzyme production, gene expression, etc.) as a result of a tumor necrosis factor stimulus.
BP	short_EOD	GO:0006955	immune response	289	8	1.64	0.0073	111842137,111844482,111850296,111856512,111857261,111859201,111860093,111860419	Any immune system process that functions in the calibrated response of an organism to a potential internal or invasive threat.
BP	short_EOD	GO:0008217	regulation of blood pressure	27	2	0.15	0.0102	111836705,111838329	Any process that modulates the force with which blood travels through the circulatory system. The process is controlled by a balance of processes that increase pressure and decrease pressure.
BP	short_EOD	GO:0051480	regulation of cytosolic calcium ion concentration	97	5	0.55	0.0103	111842137,111842483,111844482,111849769,111856036	Any process involved in the maintenance of an internal steady state of calcium ions within the cytosol of a cell or between the cytosol and its surroundings.
BP	short_EOD	GO:0006954	inflammatory response	111	4	0.63	0.0103	111842199,111844482,111850296,111860419	The immediate defensive reaction (by vertebrate tissue) to infection or injury caused by chemical or physical agents. The process is characterized by local vasodilation, extravasation of plasma into intercellular spaces and accumulation of white blood cells and macrophages.
BP	short_EOD	GO:0007186	G-protein coupled receptor signaling pathway	382	10	2.17	0.0107	111842137,111844482,111844494,111845590,111845689,111849769,111850296,111852557,111855806,111860419	A series of molecular signals that proceeds with an activated receptor promoting the exchange of GDP for GTP on the alpha-subunit of an associated heterotrimeric G-protein complex. The GTP-bound activated alpha-G-protein then dissociates from the beta- and gamma-subunits to further transmit the signal within the cell. The pathway begins with receptor-ligand interaction, or for basal GPCR signalin…
BP	short_EOD	GO:0097746	regulation of blood vessel diameter	28	2	0.16	0.0110	111836705,111838329	Any process that modulates the diameter of blood vessels.
BP	short_EOD	GO:0007218	neuropeptide signaling pathway	32	2	0.18	0.0142	111852557,111855806	The series of molecular signals generated as a consequence of a peptide neurotransmitter binding to a cell surface receptor.
BP	short_EOD	GO:0034599	cellular response to oxidative stress	35	2	0.2	0.0169	111837833,111858955	Any process that results in a change in state or activity of a cell (in terms of movement, secretion, enzyme production, gene expression, etc.) as a result of oxidative stress, a state often resulting from exposure to high levels of reactive oxygen species, e.g. superoxide anions, hydrogen peroxide (H2O2), and hydroxyl radicals.
BP	short_EOD	GO:0046854	phosphatidylinositol phosphorylation	36	2	0.2	0.0178	111834720,111847640	The process of introducing one or more phosphate groups into a phosphatidylinositol, any glycerophosphoinositol having one phosphatidyl group esterified to one of the hydroxy groups of inositol.
BP	short_EOD	GO:0009617	response to bacterium	112	5	0.64	0.0185	111836991,111842199,111857261,111857483,111860093	Any process that results in a change in state or activity of a cell or an organism (in terms of movement, secretion, enzyme production, gene expression, etc.) as a result of a stimulus from a bacterium.
BP	long_EOD	GO:0006956	complement activation	18	2	0.02	0.00022	111837245,111845287	Any process involved in the activation of any of the steps of the complement cascade, which allows for the direct killing of microbes, the disposal of immune complexes, and the regulation of other immune processes; the initial steps of complement activation involve one of three pathways, the classical pathway, the alternative pathway, and the lectin pathway, all of which lead to the terminal comp…
BP	long_EOD	GO:0032774	RNA biosynthetic process	1704	2	2.14	0.00405	111833297,111854410	The chemical reactions and pathways resulting in the formation of RNA, ribonucleic acid, one of the two main type of nucleic acid, consisting of a long, unbranched macromolecule formed from ribonucleotides joined in 3',5'-phosphodiester linkage. Includes polymerization of ribonucleotide monomers. Refers not only to transcription but also to e.g. viral RNA replication.
BP	long_EOD	GO:0035269	protein O-linked mannosylation	10	1	0.01	0.01250	111851851	The transfer of mannose from dolichyl activated mannose to the hydroxyl group of a seryl or threonyl residue of a protein acceptor molecule, to form an O-linked protein-sugar linkage.
BP	long_EOD	GO:0016064	immunoglobulin mediated immune response	11	1	0.01	0.01374	111837245	An immune response mediated by immunoglobulins, whether cell-bound or in solution.
BP	long_EOD	GO:0060285	cilium-dependent cell motility	11	1	0.01	0.01374	111847418	Cell motility due to the motion of one or more eukaryotic cilia. A eukaryotic cilium is a specialized organelle that consists of a filiform extrusion of the cell surface. Each cilium is bounded by an extrusion of the cytoplasmic (plasma) membrane, and contains a regular longitudinal array of microtubules, anchored basally in a centriole.
BP	long_EOD	GO:2000765	regulation of cytoplasmic translation	13	1	0.02	0.01622	111857408	Any process that modulates the frequency, rate or extent of cytoplasmic translation.
BP	long_EOD	GO:0060021	palate development	13	1	0.02	0.01622	111851556	The biological process whose specific outcome is the progression of the roof of the mouth from an initial condition to its mature state. This process begins with the formation of the structure and ends with the mature structure. The roof of the mouth is the partition that separates the nasal and oral cavities.
BP	long_EOD	GO:0071910	determination of liver left/right asymmetry	15	1	0.02	0.01869	111857461	Determination of the asymmetric location of the liver with respect to the left and right halves of the organism.
BP	long_EOD	GO:0071907	determination of digestive tract left/right asymmetry	15	1	0.02	0.01869	111857461	Determination of the asymmetric location of various parts of the digestive tract with respect to the left and right halves of the organism. The digestive tract is the anatomical structure through which food passes and is processed.
BP	long_EOD	GO:0050853	B cell receptor signaling pathway	16	1	0.02	0.01993	111837245	A series of molecular signals initiated by the cross-linking of an antigen receptor on a B cell.
CC	short_EOD	GO:0005576	extracellular region	718	12	3.96	0.00071	111834340,111836705,111838329,111843411,111845689,111850296,111858229,111858674,111859201,111860093,111860419,111860877	The space external to the outermost structure of a cell. For cells without external protective or external encapsulating structures this refers to space outside of the plasma membrane. This term covers the host cell environment outside an intracellular parasite.
CC	short_EOD	GO:0043679	axon terminus	19	2	0.1	0.00484	111852557,111855806	Terminal inflated portion of the axon, containing the specialized apparatus necessary to release neurotransmitters. The axon terminus is considered to be the whole region of thickening and the terminal button is a specialized region of it.
CC	short_EOD	GO:0009897	external side of plasma membrane	86	3	0.47	0.01192	111842007,111842137,111857261	The leaflet of the plasma membrane that faces away from the cytoplasm and any proteins embedded or anchored in it or attached to its surface.
CC	long_EOD	GO:0005615	extracellular space	438	4	0.59	0.0024	111837245,111845287,111845490,111851556	That part of a multicellular organism outside the cells proper, usually taken to be outside the plasma membranes, and occupied by fluid.
MF	short_EOD	GO:0008009	chemokine activity	26	3	0.13	0.00031	111850296,111859201,111860419	The function of a family of small chemotactic cytokines; their name is derived from their ability to induce directed chemotaxis in nearby responsive cells. All chemokines possess a number of conserved cysteine residues involved in intramolecular disulfide bond formation. Some chemokines are considered pro-inflammatory and can be induced during an immune response to recruit cells of the immune sys…
MF	short_EOD	GO:0005179	hormone activity	52	4	0.27	0.00109	111836705,111838329,111845689,111852921	The action characteristic of a hormone, any substance formed in very small amounts in one specialized organ or group of cells and carried (sometimes in the bloodstream) to another organ or group of cells in the same organism, upon which it has a specific regulatory action. The term was originally applied to agents with a stimulatory physiological action in vertebrate animals (as opposed to a chal…
MF	short_EOD	GO:0008242	omega peptidase activity	10	2	0.05	0.00115	111835986,111842199	Catalysis of the removal of terminal peptide residues that are substituted, cyclized or linked by isopeptide bonds (peptide linkages other than those of alpha-carboxyl to alpha-amino groups).
MF	short_EOD	GO:0020037	heme binding	90	3	0.46	0.01124	111833488,111842108,111859062	Interacting selectively and non-covalently with heme, any compound of iron complexed in a porphyrin (tetrapyrrole) ring.
MF	short_EOD	GO:0016667	oxidoreductase activity, acting on a sulfur group of donors	41	2	0.21	0.01892	111837833,111858955	Catalysis of an oxidation-reduction (redox) reaction in which a sulfur-containing group acts as a hydrogen or electron donor and reduces a hydrogen or electron acceptor.
MF	long_EOD	GO:0000287	magnesium ion binding	106	2	0.13	0.0076	111833297,111845490	Interacting selectively and non-covalently with magnesium (Mg) ions.
MF	long_EOD	GO:0017091	AU-rich element binding	10	1	0.01	0.0125	111857408	Interacting selectively and non-covalently with a region of RNA containing frequent adenine and uridine bases.

## Sheet: polarity
Ontology	Enriched_phenotype	GO.ID	GO_term	Annotated	Significant	Expected	weight01	Genes_annotated_to_the_GOterm	Definition (quickGO)
BP	small_penetrations	GO:0031344	regulation of cell projection organization	205	3	0.79	0.0038	111834387,111838363,111849608	Any process that modulates the frequency, rate or extent of a process involved in the formation, arrangement of constituent parts, or disassembly of cell projections.
BP	small_penetrations	GO:0016525	negative regulation of angiogenesis	29	2	0.11	0.0055	111848301,111853425	Any process that stops, prevents, or reduces the frequency, rate or extent of angiogenesis.
BP	small_penetrations	GO:0051961	negative regulation of nervous system development	74	2	0.28	0.0188	111837322,111838363	Any process that stops, prevents, or reduces the frequency, rate or extent of nervous system development, the origin and formation of nervous tissue.
BP	large_penetrations	GO:0042670	retinal cone cell differentiation	10	2	0.02	0.00018	111846547,111851069	The process in which a relatively unspecialized cell acquires the specialized features of a retinal cone cell.
BP	large_penetrations	GO:0001676	long-chain fatty acid metabolic process	14	2	0.03	0.00037	111845825,111846232	The chemical reactions and pathways involving long-chain fatty acids, A long-chain fatty acid is a fatty acid with a chain length between C13 and C22.
BP	large_penetrations	GO:0021986	habenula development	17	2	0.04	0.00055	111846547,111851069	The progression of the habenula over time from its initial formation until its mature state. The habenula is the group of nuclei that makes up the stalk of the pineal gland.
BP	large_penetrations	GO:0006690	icosanoid metabolic process	21	2	0.04	0.00085	111845825,111846232	The chemical reactions and pathways involving icosanoids, any of a group of C20 polyunsaturated fatty acids.
BP	large_penetrations	GO:0033559	unsaturated fatty acid metabolic process	27	2	0.06	0.00140	111845825,111846232	The chemical reactions and pathways involving an unsaturated fatty acid, any fatty acid containing one or more double bonds between carbon atoms.
BP	large_penetrations	GO:0008284	positive regulation of cell proliferation	95	2	0.2	0.01638	111846547,111851069	Any process that activates or increases the rate or extent of cell proliferation.
CC	small_penetrations	GO:0005604	basement membrane	17	2	0.06	0.0018	111853425,111854264	A collagen-containing extracellular matrix consisting of a thin layer of dense material found in various animal tissues interposed between the cells and the adjacent connective tissue. It consists of the basal lamina plus an associated layer of reticulin fibers.
CC	large_penetrations	GO:0002178	palmitoyltransferase complex	10	1	0.02	0.018	111848480	A protein complex with palmitoyltransferase activity.
MF	small_penetrations	GO:0004867	serine-type endopeptidase inhibitor activity	40	2	0.14	0.0088	111838718,111857834	Stops, prevents or reduces the activity of serine-type endopeptidases, enzymes that catalyze the hydrolysis of nonterminal peptide bonds in a polypeptide chain; a serine residue (and a histidine residue) are at the active center of the enzyme.
MF	small_penetrations	GO:0032561	guanyl ribonucleotide binding	436	3	1.54	0.0139	111838983,111841266,111853690	Interacting selectively and non-covalently with a guanyl ribonucleotide, any compound consisting of guanosine esterified with (ortho)phosphate or an oligophosphate at any hydroxyl group on the ribose moiety.
MF	small_penetrations	GO:0005201	extracellular matrix structural constituent	56	2	0.2	0.0167	111844627,111854264	The action of a molecule that contributes to the structural integrity of the extracellular matrix.
MF	large_penetrations	GO:0016846	carbon-sulfur lyase activity	10	2	0.02	0.00018	111845825,111846232	Catalysis of the elimination of hydrogen sulfide or substituted H2S.
MF	large_penetrations	GO:0016702	oxidoreductase activity, acting on single donors with incorporation of molecular oxygen, incorporation of two atoms of oxygen	22	2	0.05	0.00093	111845825,111846232	Catalysis of an oxidation-reduction (redox) reaction in which hydrogen or electrons are transferred from one donor, and two oxygen atoms is incorporated into a donor.
MF	large_penetrations	GO:0004497	monooxygenase activity	73	2	0.15	0.00987	111845825,111846232	Catalysis of the incorporation of one atom from molecular oxygen into a compound and the reduction of the other atom of oxygen to water.

## Sheet: complexity
Ontology	Enriched_phenotype	GO.ID	GO_term	Annotated	Significant	Expected	weight01	Genes_annotated_to_the_GOterm	Definition (quickGO)
BP	biphasic	GO:0036065	fucosylation	12	2	0.04	0.00073	111849156,111849225	The covalent attachment of a fucosyl group to an acceptor molecule.
BP	biphasic	GO:0002285	lymphocyte activation involved in immune response	13	2	0.04	0.00086	111844393,111861164	A change in morphology and behavior of a lymphocyte resulting from exposure to a specific antigen, mitogen, cytokine, chemokine, cellular ligand, or soluble factor, leading to the initiation or perpetuation of an immune response.
BP	biphasic	GO:1903510	mucopolysaccharide metabolic process	16	2	0.05	0.00132	111841398,111841399	The chemical reactions and pathways involving mucopolysaccharide
BP	biphasic	GO:0006956	complement activation	18	2	0.06	0.00167	111851443,111860092	Any process involved in the activation of any of the steps of the complement cascade, which allows for the direct killing of microbes, the disposal of immune complexes, and the regulation of other immune processes; the initial steps of complement activation involve one of three pathways, the classical pathway, the alternative pathway, and the lectin pathway, all of which lead to the terminal comp…
BP	biphasic	GO:0018209	peptidyl-serine modification	77	2	0.26	0.01000	111838592,111845549	The modification of peptidyl-serine.
BP	biphasic	GO:0051606	detection of stimulus	35	2	0.12	0.01656	111843989,111861164	The series of events in which a stimulus is received by a cell or organism and converted into a molecular signal.
BP	biphasic	GO:0001816	cytokine production	48	2	0.16	0.01986	111844393,111861164	The appearance of a cytokine due to biosynthesis or secretion following a cellular stimulus, resulting in an increase in its intracellular or extracellular levels.
BP	triphasic	GO:0042102	positive regulation of T cell proliferation	10	1	0.01	0.011	111844462	Any process that activates or increases the rate or extent of T cell proliferation.
BP	triphasic	GO:0001845	phagolysosome assembly	11	1	0.01	0.012	111856934	The process that results in the fusion of a phagosome, a vesicle formed by phagocytosis, with a lysosome.
BP	triphasic	GO:0034394	protein localization to cell surface	11	1	0.01	0.012	111851527	A process in which a protein is transported to, or maintained in, a location within the external part of the cell wall and/or plasma membrane.
BP	triphasic	GO:0048608	reproductive structure development	12	1	0.01	0.013	111839174	The reproductive developmental process whose specific outcome is the progression of structures that will be used in the process of creating new individuals from one or more parents, from their formation to the mature structures.
BP	triphasic	GO:0007548	sex differentiation	13	1	0.01	0.014	111839174	The establishment of the sex of an organism by physical differentiation.
BP	triphasic	GO:0006044	N-acetylglucosamine metabolic process	13	1	0.01	0.014	111838707	The chemical reactions and pathways involving N-acetylglucosamine. The D isomer is a common structural unit of glycoproteins in plants, bacteria and animals; it is often the terminal sugar of an oligosaccharide group of a glycoprotein.
BP	triphasic	GO:0050868	negative regulation of T cell activation	14	1	0.02	0.015	111844462	Any process that stops, prevents, or reduces the frequency, rate or extent of T cell activation.
CC	biphasic	GO:0032580	Golgi cisterna membrane	30	2	0.1	0.0047	111849156,111849225	The lipid bilayer surrounding any of the thin, flattened compartments that form the central portion of the Golgi complex.
MF	biphasic	GO:0016811	hydrolase activity, acting on carbon-nitrogen (but not peptide) bonds, in linear amides	67	3	0.23	0.0015	111839351,111839373,111861164	Catalysis of the hydrolysis of any non-peptide carbon-nitrogen bond in a linear amide.
MF	biphasic	GO:0004867	serine-type endopeptidase inhibitor activity	40	2	0.14	0.0081	111841398,111841399	Stops, prevents or reduces the activity of serine-type endopeptidases, enzymes that catalyze the hydrolysis of nonterminal peptide bonds in a polypeptide chain; a serine residue (and a histidine residue) are at the active center of the enzyme.
MF	triphasic	GO:0033764	steroid dehydrogenase activity, acting on the CH-OH group of donors, NAD or NADP as acceptor	12	1	0.01	0.012	111839174	Catalysis of an oxidation-reduction (redox) reaction in which a CH-OH group acts as a hydrogen or electron donor and reduces NAD+ or NADP, and in which one substrate is a sterol derivative.
MF	triphasic	GO:0005184	neuropeptide hormone activity	12	1	0.01	0.012	111835323	The action characteristic of a neuropeptide hormone, any peptide hormone that acts in the central nervous system. A neuropeptide is any of several types of molecules found in brain tissue, composed of short chains of amino acids; they include endorphins, enkephalins, vasopressin, and others. They are often localized in axon terminals at synapses and are classified as putative neurotransmitters, a…
MF	triphasic	GO:0005025	transforming growth factor beta receptor activity, type I	14	1	0.01	0.014	111839639	Combining with a complex of transforming growth factor beta and a type II TGF-beta receptor to initiate a change in cell activity; upon binding, acts as a downstream transducer of TGF-beta signals.
